# Supplementary material for: Genetic diversity and population structure of muscovy duck (Cairina moschata) from Nigeria
Source: PeerJ. 2022 Apr 15;10:e13236. doi: 10.7717/peerj.13236 (PMC9014852; doi:10.7717/peerj.13236)
Supplement: Supplemental Information 8 [file peerj-10-13236-s008.zip]

Archive with 3 entries (2 files):
- Sequence for review - 237-747 bp_CYP2U1-NIG + 248-940 bp_CYTB-NIG/
- Sequence for review - 237-747 bp_CYP2U1-NIG + 248-940 bp_CYTB-NIG/237-747 bp-NIG_CYP2U1.mas
- Sequence for review - 237-747 bp_CYP2U1-NIG + 248-940 bp_CYTB-NIG/248-940bp-NIG-CYTB.fas
