# Supplementary material for: Genetic diversity and population structure of muscovy duck (Cairina moschata) from Nigeria
Source: PeerJ. 2022 Apr 15;10:e13236. doi: 10.7717/peerj.13236 (PMC9014852; doi:10.7717/peerj.13236)
Supplement: Supplemental Information 8 [file peerj-10-13236-s008.zip › Sequence for review - 237-747 bp_CYP2U1-NIG + 248-940 bp_CYTB-NIG/248-940bp-NIG-CYTB.fas]

>BAA100
AAAAATAATTAACAACTCCCTAATTGACCTACCCGCACCTTCCAACATCTCCGCCTGATGAAACTTCGGGTCCCTCCTCGCCATTTGCCTGGTCACCCAAATTCTTACAGGCCTCCTGCTAGCCATACACTACACCGCAAACACCACCCTCGCCTTCTCCTCAGTGGCTAACACATGTCGAAACGTCCAGTACGGCTGACTCATCCGCAACCTGCACGCCAATGGCGCCTCATTCTTTTTCATCTGCATCTACCTACACATTGGTCGAGGCTTCTACTACGGCTCCTACCTGTACAAAGAAACCTGAAATACAGGAGTAGTCCTCCTACTCGCCCTCATGGCAACAGCCTTCGTAGGCTATGTCCTGCCATGGGGACAAATATCATTCTGAGGGGCCACCGTAATCACCAACCTGTTCTCAGCCCTCCCGTACATCGGACAAACCTTGGTAGAGTGGGCCTGAGGGGGATTTTCAGTAGACAACCCCACCCTAACCCGATTCTTCGCCATCCACTTCCTACTGCCCTTCCTAATCGCAGGAATCACCCTAGTCCACCTAACCTTCCTGCACGAATCGGGCTCAAACAACCCTTTGGGCATTGTGTCAGATTGTGATAAAATCCCGTTCCACCCATACTTTTCCCTCAAAGATGTCCTAGGGTTTATTCTTATACTCACCCCCCTGATAGCATTAGCCCTATTCTCACCAAACCTCCTAGGGGACCCAGAAAACTTCACCCCAGCGAACCCGCTAGTGACCCCACCACACATCAAGCCAGAATGATATTTCCTATTTGCTTACGCCATCCTACGCTCAATCCCGAACAAACTAGGAGGCGTCCTAGCACTAGCCGCCTCTGTACTGATCCTATTCTTAGTCCCCTTCCTTCACAAGTCAAAACAACGAACAATGACATTCCGGCCACTCTCTCAGCTCCTA
>BAA101
AACAATAATTAACAACTCCCTAATTGACCTACCCGCACCTTCCAACATCTCCGCCTGATGAAACTTCGGGTCCCTCCTCGCCATTTGCCTGGTCACCCAAATTCTTACAGGCCTCCTGCTAGCCATACACTACACCGCAGACACCACCCTCGCCTTCTCCTCAGTGGCTAACACATGTCGAAACGTCCAGTACGGCTGACTCATCCGCAACCTGCACGCCAATGGCGCCTCATTCTTTTTCATCTGCATCTACCTACACATTGGTCGAGGCTTCTACTACGGCTCCTACCTGTACAAAGAAACCTGAAATACAGGAGTAGTCCTCCTACTCGCCCTCATGGCAACAGCCTTCGTAGGCTATGTCCTGCCATGGGGACAAATATCATTCTGAGGGGCCACCGTAATCACCAACCTGTTCTCAGCCCTCCCGTACATCGGACAAACCTTGGTAGAGTGGGCCTGAGGGGGATTTTCAGTAGACAACCCCACCCTAACCCGATTCTTCGCCATCCACTTCCTACTGCCCTTCCTAATCGCAGGAATCACCCTAGTCCACCTAACCTTCCTGCACGAATCGGGCTCAAACAACCCTTTGGGCATTGTGTCAGATTGTGATAAAATCCCGTTCCACCCATACTTTTCCCTCAAAGATGTCCTAGGGTTTATTCTTATACTCACCCCCCTGATAGCATTAGCCCTATTCTCACCAAACCTCCTAGGGGACCCAGAAAACTTCACCCCAGCGAACCCGCTAGTGACCCCACCACACATCAAGCCAGAATGATATTTCCTATTTGCTTACGCCATCCTACGCTCAATCCCGAACAAACTAGGAGGCGTCCTAGCACTAGCCGCCTCTGTACTGATCCTATTCTTAGTCCCCTTCCTTCACAAGTCAAAACAACGAACAATGACATTCCGGCCACTCTCTCAGCTCCTA
>BAA102
AAAAATAATTAACAACTCCCTAATTGACCTACCCGCACCTTCCAACATCTCCGCCTGATGAAACTTCGGGTCCCTCCTCGCCATTTGCCTGGTCACCCAAATTCTTACAGGCCTCCTGCTAGCCATACACTACACCGCAGACACCACCCTCGCCTTCTCCTCAGTGGCTAACACATGTCGAAACGTCCAGTACGGCTGACTCATCCGCAACCTGCACGCCAATGGCGCCTCATTCTTTTTCATCTGCATCTACCTACACATTGGTCGAGGCTTCTACTACGGCTCCTACCTGTACAAAGAAACCTGAAATACAGGAGTAGTCCTCCTACTCGCCCTCATGGCAACAGCCTTCGTAGGCTATGTCCTGCCATGGGGACAAATATCATTCTGAGGGGCCACCGTAATCACCAACCTGTTCTCAGCCCTCCCGTACATCGGACAAACCTTGGTAGAGTGGGCCTGAGGGGGATTTTCAGTAGACAACCCCACCCTAACCCGATTCTTCGCCATCCACTTCCTACTGCCCTTCCTAATCGCAGGAATCACCCTAGTCCACCTAACCTTCCTGCACGAATCGGGCTCAAACAACCCTTTGGGCATTGTGTCAGATTGTGATAAAATCCCGTTCCACCCATACTTTTCCCTCAAAGATGTCCTAGGGTTTATTCTTATACTCACCCCCCTGATAGCATTAGCCCTATTCTCACCAAACCTCCTAGGGGACCCAGAAAACTTCACCCCAGCGAACCCGCTAGTGACCCCACCACACATCAAGCCAGAATGATATTTCCTATTTGCTTACGCCATCCTACGCTCAATCCCGAACAAACTAGGAGGCGTCCTAGCACTAGCCGCCTCTGTACTGATCCTATTCTTAGTCCCCTTCCTTCACAAGTCAAAACAACGAACAATGACATTCCGGCCACTCTCTCAGCTCCTA
>BAA103
AAAATTAATTAACAACTCCCTAATTGACCTACCCGCACCTTCCAACATCTCCGCCTGAAGAAACTTCGGGTCCCTCCTCGCCATTTGCCTGGTCACCCAAATTCTTACAGGCCTCCTGCTAGCCTTACACTACACCGCAAACACGACCCTCGCCTTCTCCTCAGTGGCTAACACATGTCGAAACGTCCAGTACGGCTGACTCATCCGCAACCTGCACGCCAATGGCGCCTCATTCTTTTTCATCTGCATCTACCTACACATTGGTCGAGGCTTCTACTACGGCTCCTACCTGTACAAAGAAACCTGAAATACAGGAGTAGTCCTCCTACTCGCCCTCATGGCAACAGCCTTCGTAGGCTATGTCCTGCCATGGGGACAAATATCATTCTGAGGGGCCACCGTAATCACCAACCTGTTCTCAGCCCTCCCGTACATCGGACAAACCTTGGTAGAGTGGGCCTGAGGGGGATTTTCAGTAGACAACCCCACCCTAACCCGATTCTTCGCCATCCACTTCCTACTGCCCTTCCTAATCGCAGGAATCACCCTAGTCCACCTAACCTTCCTGCACGAATCGGGCTCAAACAACCCTTTGGGCATTGTGTCAGATTGTGATAAAATCCCGTTCCACCCATACTTTTCCCTCAAAGATGTCCTAGGGTTTATTCTTATACTCACCCCCCTGATAGCATTAGCCCTATTCTCACCAAACCTCCTAGGGGACCCAGAAAACTTCACCCCAGCGAACCCGCTAGTGACCCCACCACACATCAAGCCAGAATGATATTTCCTATTTGCTTACGCCATCCTACGCTCAATCCCGAACAAACTAGGAGGCGTCCTAGCACTAGCCGCCTCTGTACTGATCCTATTCTTAGTCCCCTTCCTTCACAAGTCAAAACAACGAACAATGACATTCCGGCCACTCTCTCAGCTCCTA
>BAA104
AAAAATAATTAACAACTCCCTAATTGACCTACCCGCACCTTCCAACATCTCCGCCTGATGAAACTTCGGGTCCCTCCTCGCCATTTGCCTGGTCACCCAAATTCTTACAGGCCTCCTGCTAGCCATACACTACACCGCAGACACCACCCTCGCCTTCTCCTCAGTGGCTAACACATGTCGAAACGTCCAGTACGGCTGACTCATCCGCAACCTGCACGCCAATGGCGCCTCATTCTTTTTCATCTGCATCTACCTACACATTGGTCGAGGCTTCTACTACGGCTCCTACCTGTACAAAGAAACCTGAAATACAGGAGTAGTCCTCCTACTCGCCCTCATGGCAACAGCCTTCGTAGGCTATGTCCTGCCATGGGGACAAATATCATTCTGAGGGGCCACCGTAATCACCAACCTGTTCTCAGCCCTCCCGTACATCGGACAAACCTTGGTAGAGTGGGCCTGAGGGGGATTTTCAGTAGACAACCCCACCCTAACCCGATTCTTCGCCATCCACTTCCTACTGCCCTTCCTAATCGCAGGAATCACCCTAGTCCACCTAACCTTCCTGCACGAATCGGGCTCAAACAACCCTTTGGGCATTGTGTCAGATTGTGATAAAATCCCGTTCCACCCATACTTTTCCCTCAAAGATGTCCTAGGGTTTATTCTTATACTCACCCCCCTGATAGCATTAGCCCTATTCTCACCAAACCTCCTAGGGGACCCAGAAAACTTCACCCCAGCGAACCCGCTAGTGACCCCACCACACATCAAGCCAGAATGATATTTCCTATTTGCTTACGCCATCCTACGCTCAATCCCGAACAAACTAGGAGGCGTCCTAGCACTAGCCGCCTCTGTACTGATCCTATTCTTAGTCCCCTTCCTTCACAAGTCAAAACAACGAACAATGACATTCCGGCCACTCTCTCAGCTCCTA
>BAA105
AAAAATAATTAACAACTCCCTAATTGACCTACCCGCACCTTCCAACATCTCCGCCTGATGAAACTTCGGGTCCCTCCTCGCCATTTGCCTGGTCACCCAAATTCTTACAGGCCTCCTGCTAGCCATACACTACACCGCAGACACCACCCTCGCCTTCTCCTCAGTGGCTAACACATGTCGAAACGTCCAGTACGGCTGACTCATCCGCAACCTGCACGCCAATGGCGCCTCATTCTTTTTCATCTGCATCTACCTACACATTGGTCGAGGCTTCTACTACGGCTCCTACCTGTACAAAGAAACCTGAAATACAGGAGTAGTCCTCCTACTCGCCCTCATGGCAACAGCCTTCGTAGGCTATGTCCTGCCATGGGGACAAATATCATTCTGAGGGGCCACCGTAATCACCAACCTGTTCTCAGCCCTCCCGTACATCGGACAAACCTTGGTAGAGTGGGCCTGAGGGGGATTTTCAGTAGACAACCCCACCCTAACCCGATTCTTCGCCATCCACTTCCTACTGCCCTTCCTAATCGCAGGAATCACCCTAGTCCACCTAACCTTCCTGCACGAATCGGGCTCAAACAACCCTTTGGGCATTGTGTCAGATTGTGATAAAATCCCGTTCCACCCATACTTTTCCCTCAAAGATGTCCTAGGGTTTATTCTTATACTCACCCCCCTGATAGCATTAGCCCTATTCTCACCAAACCTCCTAGGGGACCCAGAAAACTTCACCCCAGCGAACCCGCTAGTGACCCCACCACACATCAAGCCAGAATGATATTTCCTATTTGCTTACGCCATCCTACGCTCAATCCCGAACAAACTAGGAGGCGTCCTAGCACTAGCCGCCTCTGTACTGATCCTATTCTTAGTCCCCTTCCTTCACAAGTCAAAACAACGAACAATGACATTCCGGCCACTCTCTCAGCTCCTA
>BAA106
AAAAATAATTAACAACTCCCTAATTGACCTACCCGCACCTTCCAACATCTCCGCCTGATGAAACTTCGGGTCCCTCCTCGCCATTTGCCTGGTCACCCAAATCCTTACAGGCCTCCTGCTAGCCATACACTACACCGCAGACACCACCCTCGCCTTCTCCTCAGTGGCTAACACATGTCGAAACGTCCAGTACGGCTGACTCATCCGCAACCTGCACGCCAATGGCGCCTCATTCTTTTTCATCTGCATCTACCTACACATTGGTCGAGGCTTCTACTACGGCTCCTACCTGTACAAAGAAACCTGAAATACAGGAGTAGTCCTCCTACTCGCCCTCATGGCAACAGCCTTCGTAGGCTATGTCCTGCCATGGGGACAAATATCATTCTGAGGGGCCACCGTAATCACCAACCTGTTCTCAGCCCTCCCGTACATCGGACAAACCTTGGTAGAGTGGGCCTGAGGGGGATTTTCAGTAGACAACCCCACCCTAACCCGATTCTTCGCCATCCACTTCCTACTGCCCTTCCTAATCGCAGGAATCACCCTAGTCCACCTAACCTTCCTGCACGAATCGGGCTCAAACAACCCTTTGGGCATTGTGTCAGATTGTGATAAAATCCCGTTCCACCCATACTTTTCCCTCAAAGATGTCCTAGGGTTTATTCTTATACTCACCCCCCTGATAGCATTAGCCCTATTCTCACCAAACCTCCTAGGGGACCCAGAAAACTTCACCCCAGCGAACCCGCTAGTGACCCCACCACACATCAAGCCAGAATGATATTTCCTATTTGCTTACGCCATCCTACGCTCAATCCCGAACAAACTAGGAGGCGTCCTAGCACTAGCCGCCTCTGTACTGATCCTATTCTTAGTCCCCTTCCTTCACAAGTCAAAACAACGAACAATGACATTCCGGCCACTCTCTCAGCTCCTA
>BAA107
AACAATAATTGACAACTCCCTAATTGACCTACCCGCACCTTCCAACATCTCCGCCTGAAGAAACTTCGGGTCCCTCCTCGCCATTTGCCTGGTCACCCAAATTCTTACAGGCCTCCTGCTAGCCATACACTACACCGCAGACACCACCCTCGCCTTCTCCTCAGTGGCTAACACATGTCGAAACGTCCAGTACGGCTGACTCATCCGCAACCTGCACGCCAATGGCGCCTCATTCTTTTTCATCTGCATCTACCTACACATTGGTCGAGGCTTCTACTACGGCTCCTACCTGTACAAAGAAACCTGAAATACAGGAGTAGTCCTCCTACTCGCCCTCATGGCAACAGCCTTCGTAGGCTATGTCCTGCCATGGGGACAAATATCATTCTGAGGGGCCACCGTAATCACCAACCTGTTCTCAGCCCTCCCGTACATCGGACAAACCTTGGTAGAGTGGGCCTGAGGGGGATTTTCAGTAGACAACCCCACCCTAACCCGATTCTTCGCCATCCACTTCCTACTGCCCTTCCTAATCGCAGGAATCACCCTAGTCCACCTAACCTTCCTGCACGAATCGGGCTCAAACAACCCTTTGGGCATTGTGTCAGATTGTGATAAAATCCCGTTCCACCCATACTTTTCCCTCAAAGATGTCCTAGGGTTTATTCTTATACTCACCCCCCTGATAGCATTAGCCCTATTCTCACCAAACCTCCTAGGGGACCCAGAAAACTTCACCCCAGCGAACCCGCTAGTGACCCCACCACACATCAAGCCAGAATGATATTTCCTATTTGCTTACGCCATCCTACGCTCAATCCCGAACAAACTAGGAGGCGTCCTAGCACTAGCCGCCTCTGTACTGATCCTATTCTTAGTCCCCTTCCTTCACAAGTCAAAACAACGAACAATGACATTCCGGCCACTCTCTCAGCTCCTA
>BAA74
AAAAATAATTAACAACTCCCTAATTGACCTACCCGCACCTTCCAACATCTCCGCCTGATGAAACTTCGGGTCCCTCCTCGCCATTTGCCTGGTCACCCAAATTCTTACAGGCCTCCTGCTAGCCATACACTACACCGCAGACACCACCCTCGCCTTCTCCTCAGTGGCTAACACATGTCGAAACGTCCAGTACGGCTGACTCATCCGCAACCTGCACGCCAATGGCGCCTCATTCTTTTTCATCTGCATCTACCTACACATTGGTCGAGGCTTCTACTACGGCTCCTACCTGTACAAAGAAACCTGAAATACAGGAGTAGTCCTCCTACTCGCCCTCATGGCAACAGCCTTCGTAGGCTATGTCCTGCCATGGGGACAAATATCATTCTGAGGGGCCACCGTAATCACCAACCTGTTCTCAGCCCTCCCGTACATCGGACAAACCTTGGTAGAGTGGGCCTGAGGGGGATTTTCAGTAGACAACCCCACCCTAACCCGATTCTTCGCCATCCACTTCCTACTGCCCTTCCTAATCGCAGGAATCACCCTAGTCCACCTAACCTTCCTGCACGAATCGGGCTCAAACAACCCTTTGGGCATTGTGTCAGATTGTGATAAAATCCCGTTCCACCCATACTTTTCCCTCAAAGATGTCCTAGGGTTTATTCTTATACTCACCCCCCTGATAGCATTAGCCCTATTCTCACCAAACCTCCTAGGGGACCCAGAAAACTTCACCCCAGCGAACCCGCTAGTGACCCCACCACACATCAAGCCAGAATGATATTTCCTATTTGCTTACGCCATCCTACGCTCAATCCCGAACAAACTAGGAGGCGTCCTAGCACTAGCCGCCTCTGTACTGATCCTATTCTTAGTCCCCTTCCTTCACAAGTCAAAACAACGAACAATGACATTCCGGCCACTCTCTCAGCTCCTA
>BAA75
AAAAATAATTAACAACTCCCTAATTGACCTACCCGCACCTTCCAACATCTCCGCCTGATGAAACTTCGGGTCCCTCCTCGCCATTTGCCTGGTCACCCAAATTCTTACAGGCCTCCTGCTAGCCATACACTACACCGCAGACACCACCCTCGCCTTCTCCTCAGTGGCTAACACATGTCGAAACGTCCAGTACGGCTGACTCATCCGCAACCTGCACGCCAATGGCGCCTCATTCTTTTTCATCTGCATCTACCTACACATTGGTCGAGGCTTCTACTACGGCTCCTACCTGTACAAAGAAACCTGAAATACAGGAGTAGTCCTCCTACTCGCCCTCATGGCAACAGCCTTCGTAGGCTATGTCCTGCCATGGGGACAAATATCATTCTGAGGGGCCACCGTAATCACCAACCTGTTCTCAGCCCTCCCGTACATCGGACAAACCTTGGTAGAGTGGGCCTGAGGGGGATTTTCAGTAGACAACCCCACCCTAACCCGATTCTTCGCCATCCACTTCCTACTGCCCTTCCTAATCGCAGGAATCACCCTAGTCCACCTAACCTTCCTGCACGAATCGGGCTCAAACAACCCTTTGGGCATTGTGTCAGATTGTGATAAAATCCCGTTCCACCCATACTTTTCCCTCAAAGATGTCCTAGGGTTTATTCTTATACTCACCCCCCTGATAGCATTAGCCCTATTCTCACCAAACCTCCTAGGGGACCCAGAAAACTTCACCCCAGCGAACCCGCTAGTGACCCCACCACACATCAAGCCAGAATGATATTTCCTATTTGCTTACGCCATCCTACGCTCAATCCCGAACAAACTAGGAGGCGTCCTAGCACTAGCCGCCTCTGTACTGATCCTATTCTTAGTCCCCTTCCTTCACAAGTCAAAACAACGAACAATGACATTCCGGCCACTCTCTCAGCTCCTA
>BAA76
AAAAATAATTAACAACTCCCTAATTGACCTACCCGCACCTTCCAACATCTCCGCCTGATGAAACTTCGGGTCCCTCCTCGCCATTTGCCTGGTCACCCAAATTCTTACAGGCCTCCTGCTAGCCATACACTACACCGCAGACACCACCCTCGCCTTCTCCTCAGTGGCTAACACATGTCGAAACGTCCAGTACGGCTGACTCATCCGCAACCTGCACGCCAATGGCGCCTCATTCTTTTTCATCTGCATCTACCTACACATTGGTCGAGGCTTCTACTACGGCTCCTACCTGTACAAAGAAACCTGAAATACAGGAGTAGTCCTCCTACTCGCCCTCATGGCAACAGCCTTCGTAGGCTATGTCCTGCCATGGGGACAAATATCATTCTGAGGGGCCACCGTAATCACCAACCTGTTCTCAGCCCTCCCGTACATCGGACAAACCTTGGTAGAGTGGGCCTGAGGGGGATTTTCAGTAGACAACCCCACCCTAACCCGATTCTTCGCCATCCACTTCCTACTGCCCTTCCTAATCGCAGGAATCACCCTAGTCCACCTAACCTTCCTGCACGAATCGGGCTCAAACAACCCTTTGGGCATTGTGTCAGATTGTGATAAAATCCCGTTCCACCCATACTTTTCCCTCAAAGATGTCCTAGGGTTTATTCTTATACTCACCCCCCTGATAGCATTAGCCCTATTCTCACCAAACCTCCTAGGGGACCCAGAAAACTTCACCCCAGCGAACCCGCTAGTGACCCCACCACACATCAAGCCAGAATGATATTTCCTATTTGCTTACGCCATCCTACGCTCAATCCCGAACAAACTAGGAGGCGTCCTAGCACTAGCCGCCTCTGTACTGATCCTATTCTTAGTCCCCTTCCTTCACAAGTCAAAACAACGAACAATGACATTCCGGCCACTCTCTCAGCTCCTA
>BAA77
AAAAATAATTAACAACTCCCTAATTGACCTACCCGCACCTTCCAACATCTCCGCCTGATGAAACTTCGGGTCCCTCCTCGCCATTTGCCTGGTCACCCAAATTCTTACAGGCCTCCTGCTAGCCATACACTACACCGCAGACACCACCCTCGCCTTCTCCTCAGTGGCTAACACATGTCGAAACGTCCAGTACGGCTGACTCATCCGCAACCTGCACGCCAATGGCGCCTCATTCTTTTTCATCTGCATCTACCTACACATTGGTCGAGGCTTCTACTACGGCTCCTACCTGTACAAAGAAACCTGAAATACAGGAGTAGTCCTCCTACTCGCCCTCATGGCAACAGCCTTCGTAGGCTATGTCCTGCCATGGGGACAAATATCATTCTGAGGGGCCACCGTAATCACCAACCTGTTCTCAGCCCTCCCGTACATCGGACAAACCTTGGTAGAGTGGGCCTGAGGGGGATTTTCAGTAGACAACCCCACCCTAACCCGATTCTTCGCCATCCACTTCCTACTGCCCTTCCTAATCGCAGGAATCACCCTAGTCCACCTAACCTTCCTGCACGAATCGGGCTCAAACAACCCTTTGGGCATTGTGTCAGATTGTGATAAAATCCCGTTCCACCCATACTTTTCCCTCAAAGATGTCCTAGGGTTTATTCTTATACTCACCCCCCTGATAGCATTAGCCCTATTCTCACCAAACCTCCTAGGGGACCCAGAAAACTTCACCCCAGCGAACCCGCTAGTGACCCCACCACACATCAAGCCAGAATGATATTTCCTATTTGCTTACGCCATCCTACGCTCAATCCCGAACAAACTAGGAGGCGTCCTAGCACTAGCCGCCTCTGTACTGATCCTATTCTTAGTCCCCTTCCTTCACAAGTCAAAACAACGAACAATGACATTCCGGCCACTCTCTCAGCTCCTA
>BAA78
AAAAATAATTAACAACTCCCTAATTGACCTACCCGCACCTTCCAACATCTCCGCCTGATGAAACTTCGGGTCCCTCCTCGCCATTTGCCTGGTCACCCAAATTCTTACAGGCCTCCTGCTAGCCATACACTACACCGCAGACACCACCCTCGCCTTCTCCTCAGTGGCTAACACATGTCGAAACGTCCAGTACGGCTGACTCATCCGCAACCTGCACGCCAATGGCGCCTCATTCTTTTTCATCTGCATCTACCTACACATTGGTCGAGGCTTCTACTACGGCTCCTACCTGTACAAAGAAACCTGAAATACAGGAGTAGTCCTCCTACTCGCCCTCATGGCAACAGCCTTCGTAGGCTATGTCCTGCCATGGGGACAAATATCATTCTGAGGGGCCACCGTAATCACCAACCTGTTCTCAGCCCTCCCGTACATCGGACAAACCTTGGTAGAGTGGGCCTGAGGGGGATTTTCAGTAGACAACCCCACCCTAACCCGATTCTTCGCCATCCACTTCCTACTGCCCTTCCTAATCGCAGGAATCACCCTAGTCCACCTAACCTTCCTGCACGAATCGGGCTCAAACAACCCTTTGGGCATTGTGTCAGATTGTGATAAAATCCCGTTCCACCCATACTTTTCCCTCAAAGATGTCCTAGGGTTTATTCTTATACTCACCCCCCTGATAGCATTAGCCCTATTCTCACCAAACCTCCTAGGGGACCCAGAAAACTTCACCCCAGCGAACCCGCTAGTGACCCCACCACACATCAAGCCAGAATGATATTTCCTATTTGCTTACGCCATCCTACGCTCAATCCCGAACAAACTAGGAGGCGTCCTAGCACTAGCCGCCTCTGTACTGATCCTATTCTTAGTCCCCTTCCTTCACAAGTCAAAACAACGAACAATGACATTCCGGCCACTCTCTCAGCTCCTA
>BAA79
AAAAATAATTAACAACTCCCTAATTGACCTACCCGCACCTTCCAACATCTCCGCCTGATGAAACTTCGGGTCCCTCCTCGCCATTTGCCTGGTCACCCAAATTCTTACAGGCCTCCTGCTAGCCATACACTACACCGCAGACACCACCCTCGCCTTCTCCTCAGTGGCTAACACATGTCGAAACGTCCAGTACGGCTGACTCATCCGCAACCTGCACGCCAATGGCGCCTCATTCTTTTTCATCTGCATCTACCTACACATTGGTCGAGGCTTCTACTACGGCTCCTACCTGTACAAAGAAACCTGAAATACAGGAGTAGTCCTCCTACTCGCCCTCATGGCAACAGCCTTCGTAGGCTATGTCCTGCCATGGGGACAAATATCATTCTGAGGGGCCACCGTAATCACCAACCTGTTCTCAGCCCTCCCGTACATCGGACAAACCTTGGTAGAGTGGGCCTGAGGGGGATTTTCAGTAGACAACCCCACCCTAACCCGATTCTTCGCCATCCACTTCCTACTGCCCTTCCTAATCGCAGGAATCACCCTAGTCCACCTAACCTTCCTGCACGAATCGGGCTCAAACAACCCTTTGGGCATTGTGTCAGATTGTGATAAAATCCCGTTCCACCCATACTTTTCCCTCAAAGATGTCCTAGGGTTTATTCTTATACTCACCCCCCTGATAGCATTAGCCCTATTCTCACCAAACCTCCTAGGGGACCCAGAAAACTTCACCCCAGCGAACCCGCTAGTGACCCCACCACACATCAAGCCAGAATGATATTTCCTATTTGCTTACGCCATCCTACGCTCAATCCCGAACAAACTAGGAGGCGTCCTAGCACTAGCCGCCTCTGTACTGATCCTATTCTTAGTCCCCTTCCTTCACAAGTCAAAACAACGAACAATGACATTCCGGCCACTCTCTCAGCTCCTA
>BAA80
AAAAATAATTAACAACTCCCTAATTGACCTACCCGCACCTTCCAACATCTCCGCCTGATGAAACTTCGGGTCCCTCCTCGCCATTTGCCTGGTCACCCAAATTCTTACAGGCCTCCTGCTAGCCATACACTACACCGCAGACACCACCCTCGCCTTCTCCTCAGTGGCTAACACATGTCGAAACGTCCAGTACGGCTGACTCATCCGCAACCTGCACGCCAATGGCGCCTCATTCTTTTTCATCTGCATCTACCTACACATTGGTCGAGGCTTCTACTACGGCTCCTACCTGTACAAAGAAACCTGAAATACAGGAGTAGTCCTCCTACTCGCCCTCATGGCAACAGCCTTCGTAGGCTATGTCCTGCCATGGGGACAAATATCATTCTGAGGGGCCACCGTAATCACCAACCTGTTCTCAGCCCTCCCGTACATCGGACAAACCTTGGTAGAGTGGGCCTGAGGGGGATTTTCAGTAGACAACCCCACCCTAACCCGATTCTTCGCCATCCACTTCCTACTGCCCTTCCTAATCGCAGGAATCACCCTAGTCCACCTAACCTTCCTGCACGAATCGGGCTCAAACAACCCTTTGGGCATTGTGTCAGATTGTGATAAAATCCCGTTCCACCCATACTTTTCCCTCAAAGATGTCCTAGGGTTTATTCTTATACTCACCCCCCTGATAGCATTAGCCCTATTCTCACCAAACCTCCTAGGGGACCCAGAAAACTTCACCCCAGCGAACCCGCTAGTGACCCCACCACACATCAAGCCAGAATGATATTTCCTATTTGCTTACGCCATCCTACGCTCAATCCCGAACAAACTAGGAGGCGTCCTAGCACTAGCCGCCTCTGTACTGATCCTATTCTTAGTCCCCTTCCTTCACAAGTCAAAACAACGAACAATGACATTCCGGCCACTCTCTCAGCTCCTA
>BAA81
AAAAATAATTAACAACTCCCTAATTGACCTACCCGCACCTTCCAACATCTCCGCCTGATGAAACTTCGGGTCCCTCCTCGCCATTTGCCTGGTCACCCAAATTCTTACAGGCCTCCTGCTAGCCATACACTACACCGCAGACACCACCCTCGCCTTCTCCTCAGTGGCTAACACATGTCGAAACGTCCAGTACGGCTGACTCATCCGCAACCTGCACGCCAATGGCGCCTCATTCTTTTTCATCTGCATCTACCTACACATTGGTCGAGGCTTCTACTACGGCTCCTACCTGTACAAAGAAACCTGAAATACAGGAGTAGTCCTCCTACTCGCCCTCATGGCAACAGCCTTCGTAGGCTATGTCCTGCCATGGGGACAAATATCATTCTGAGGGGCCACCGTAATCACCAACCTGTTCTCAGCCCTCCCGTACATCGGACAAACCTTGGTAGAGTGGGCCTGAGGGGGATTTTCAGTAGACAACCCCACCCTAACCCGATTCTTCGCCATCCACTTCCTACTGCCCTTCCTAATCGCAGGAATCACCCTAGTCCACCTAACCTTCCTGCACGAATCGGGCTCAAACAACCCTTTGGGCATTGTGTCAGATTGTGATAAAATCCCGTTCCACCCATACTTTTCCCTCAAAGATGTCCTAGGGTTTATTCTTATACTCACCCCCCTGATAGCATTAGCCCTATTCTCACCAAACCTCCTAGGGGACCCAGAAAACTTCACCCCAGCGAACCCGCTAGTGACCCCACCACACATCAAGCCAGAATGATATTTCCTATTTGCTTACGCCATCCTACGCTCAATCCCGAACAAACTAGGAGGCGTCCTAGCACTAGCCGCCTCTGTACTGATCCTATTCTTAGTCCCCTTCCTTCACAAGTCAAAACAACGAACAATGACATTCCGGCCACTCTCTCAGCTCCTA
>BAA82
AAAAATAATTAACAACTCCCTAATTGACCTACCCGCACCTTCCAACATCTCCGCCTGATGAAACTTCGGGTCCCTCCTCGCCATTTGCCTGGTCACCCAAATTCTTACAGGCCTCCTGCTAGCCATACACTACACCGCAGACACCACCCTCGCCTTCTCCTCAGTGGCTAACACATGTCGAAACGTCCAGTACGGCTGACTCATCCGCAACCTGCACGCCAATGGCGCCTCATTCTTTTTCATCTGCATCTACCTACACATTGGTCGAGGCTTCTACTACGGCTCCTACCTGTACAAAGAAACCTGAAATACAGGAGTAGTCCTCCTACTCGCCCTCATGGCAACAGCCTTCGTAGGCTATGTCCTGCCATGGGGACAAATATCATTCTGAGGGGCCACCGTAATCACCAACCTGTTCTCAGCCCTCCCGTACATCGGACAAACCTTGGTAGAGTGGGCCTGAGGGGGATTTTCAGTAGACAACCCCACCCTAACCCGATTCTTCGCCATCCACTTCCTACTGCCCTTCCTAATCGCAGGAATCACCCTAGTCCACCTAACCTTCCTGCACGAATCGGGCTCAAACAACCCTTTGGGCATTGTGTCAGATTGTGATAAAATCCCGTTCCACCCATACTTTTCCCTCAAAGATGTCCTAGGGTTTATTCTTATACTCACCCCCCTGATAGCATTAGCCCTATTCTCACCAAACCTCCTAGGGGACCCAGAAAACTTCACCCCAGCGAACCCGCTAGTGACCCCACCACACATCAAGCCAGAATGATATTTCCTATTTGCTTACGCCATCCTACGCTCAATCCCGAACAAACTAGGAGGCGTCCTAGCACTAGCCGCCTCTGTACTGATCCTATTCTTAGTCCCCTTCCTTCACAAGTCAAAACAACGAACAATGACATTCCGGCCACTCTCTCAGCTCCTA
>BAA83
AAAAATAATTAACAACTCCCTAATTGACCTACCCGCACCTTCCAACATCTCCGCCTGATGAAACTTCGGGTCCCTCCTCGCCATTTGCCTGGTCACCCAAATTCTTACAGGCCTCCTGCTAGCCATACACTACACCGCAGACACCACCCTCGCCTTCTCCTCAGTGGCTAACACATGTCGAAACGTCCAGTACGGCTGACTCATCCGCAACCTGCACGCCAATGGCGCCTCATTCTTTTTCATCTGCATCTACCTACACATTGGTCGAGGCTTCTACTACGGCTCCTACCTGTACAAAGAAACCTGAAATACAGGAGTAGTCCTCCTACTCGCCCTCATGGCAACAGCCTTCGTAGGCTATGTCCTGCCATGGGGACAAATATCATTCTGAGGGGCCACCGTAATCACCAACCTGTTCTCAGCCCTCCCGTACATCGGACAAACCTTGGTAGAGTGGGCCTGAGGGGGATTTTCAGTAGACAACCCCACCCTAACCCGATTCTTCGCCATCCACTTCCTACTGCCCTTCCTAATCGCAGGAATCACCCTAGTCCACCTAACCTTCCTGCACGAATCGGGCTCAAACAACCCTTTGGGCATTGTGTCAGATTGTGATAAAATCCCGTTCCACCCATACTTTTCCCTCAAAGATGTCCTAGGGTTTATTCTTATACTCACCCCCCTGATAGCATTAGCCCTATTCTCACCAAACCTCCTAGGGGACCCAGAAAACTTCACCCCAGCGAACCCGCTAGTGACCCCACCACACATCAAGCCAGAATGATATTTCCTATTTGCTTACGCCATCCTACGCTCAATCCCGAACAAACTAGGAGGCGTCCTAGCACTAGCCGCCTCTGTACTGATCCTATTCTTAGTCCCCTTCCTTCACAAGTCAAAACAACGAACAATGACATTCCGGCCACTCTCTCAGCTCCTA
>BAA84
AAAAATAATTAACAACTCCCTAATTGACCTACCCGCACCTTCCAACATCTCCGCCTGATGAAACTTCGGGTCCCTCCTCGCCATTTGCCTGGTCACCCAAATTCTTACAGGCCTCCTGCTAGCCATACACTACACCGCAGACACCACCCTCGCCTTCTCCTCAGTGGCTAACACATGTCGAAACGTCCAGTACGGCTGACTCATCCGCAACCTGCACGCCAATGGCGCCTCATTCTTTTTCATCTGCATCTACCTACACATTGGTCGAGGCTTCTACTACGGCTCCTACCTGTACAAAGAAACCTGAAATACAGGAGTAGTCCTCCTACTCGCCCTCATGGCAACAGCCTTCGTAGGCTATGTCCTGCCATGGGGACAAATATCATTCTGAGGGGCCACCGTAATCACCAACCTGTTCTCAGCCCTCCCGTACATCGGACAAACCTTGGTAGAGTGGGCCTGAGGGGGATTTTCAGTAGACAACCCCACCCTAACCCGATTCTTCGCCATCCACTTCCTACTGCCCTTCCTAATCGCAGGAATCACCCTAGTCCACCTAACCTTCCTGCACGAATCGGGCTCAAACAACCCTTTGGGCATTGTGTCAGATTGTGATAAAATCCCGTTCCACCCATACTTTTCCCTCAAAGATGTCCTAGGGTTTATTCTTATACTCACCCCCCTGATAGCATTAGCCCTATTCTCACCAAACCTCCTAGGGGACCCAGAAAACTTCACCCCAGCGAACCCGCTAGTGACCCCACCACACATCAAGCCAGAATGATATTTCCTATTTGCTTACGCCATCCTACGCTCAATCCCGAACAAACTAGGAGGCGTCCTAGCACTAGCCGCCTCTGTACTGATCCTATTCTTAGTCCCCTTCCTTCACAAGTCAAAACAACGAACAATGACATTCCGGCCACTCTCTCAGCTCCTA
>BAA85
AAAAATAATTAACAACTCCCTAATTGACCTACCCGCACCTTCCAACATCTCCGCCTGATGAAACTTCGGGTCCCTCCTCGCCATTTGCCTGGTCACCCAAATTCTTACAGGCCTCCTGCTAGCCATACACTACACCGCAGACACCACCCTCGCCTTCTCCTCAGTGGCTAACACATGTCGAAACGTCCAGTACGGCTGACTCATCCGCAACCTGCACGCCAATGGCGCCTCATTCTTTTTCATCTGCATCTACCTACACATTGGTCGAGGCTTCTACTACGGCTCCTACCTGTACAAAGAAACCTGAAATACAGGAGTAGTCCTCCTACTCGCCCTCATGGCAACAGCCTTCGTAGGCTATGTCCTGCCATGGGGACAAATATCATTCTGAGGGGCCACCGTAATCACCAACCTGTTCTCAGCCCTCCCGTACATCGGACAAACCTTGGTAGAGTGGGCCTGAGGGGGATTTTCAGTAGACAACCCCACCCTAACCCGATTCTTCGCCATCCACTTCCTACTGCCCTTCCTAATCGCAGGAATCACCCTAGTCCACCTAACCTTCCTGCACGAATCGGGCTCAAACAACCCTTTGGGCATTGTGTCAGATTGTGATAAAATCCCGTTCCACCCATACTTTTCCCTCAAAGATGTCCTAGGGTTTATTCTTATACTCACCCCCCTGATAGCATTAGCCCTATTCTCACCAAACCTCCTAGGGGACCCAGAAAACTTCACCCCAGCGAACCCGCTAGTGACCCCACCACACATCAAGCCAGAATGATATTTCCTATTTGCTTACGCCATCCTACGCTCAATCCCGAACAAACTAGGAGGCGTCCTAGCACTAGCCGCCTCTGTACTGATCCTATTCTTAGTCCCCTTCCTTCACAAGTCAAAACAACGAACAATGACATTCCGGCCACTCTCTCAGCTCCTA
>BAA86
AAAAATAATTAACAACTCCCTAATTGACCTACCCGCACCTTCCAACATCTCCGCCTGATGAAACTTCGGGTCCCTCCTCGCCATTTGCCTGGTCACCCAAATTCTTACAGGCCTCCTGCTAGCCATACACTACACCGCAGACACCACCCTCGCCTTCTCCTCAGTGGCTAACACATGTCGAAACGTCCAGTACGGCTGACTCATCCGCAACCTGCACGCCAATGGCGCCTCATTCTTTTTCATCTGCATCTACCTACACATTGGTCGAGGCTTCTACTACGGCTCCTACCTGTACAAAGAAACCTGAAATACAGGAGTAGTCCTCCTACTCGCCCTCATGGCAACAGCCTTCGTAGGCTATGTCCTGCCATGGGGACAAATATCATTCTGAGGGGCCACCGTAATCACCAACCTGTTCTCAGCCCTCCCGTACATCGGACAAACCTTGGTAGAGTGGGCCTGAGGGGGATTTTCAGTAGACAACCCCACCCTAACCCGATTCTTCGCCATCCACTTCCTACTGCCCTTCCTAATCGCAGGAATCACCCTAGTCCACCTAACCTTCCTGCACGAATCGGGCTCAAACAACCCTTTGGGCATTGTGTCAGATTGTGATAAAATCCCGTTCCACCCATACTTTTCCCTCAAAGATGTCCTAGGGTTTATTCTTATACTCACCCCCCTGATAGCATTAGCCCTATTCTCACCAAACCTCCTAGGGGACCCAGAAAACTTCACCCCAGCGAACCCGCTAGTGACCCCACCACACATCAAGCCAGAATGATATTTCCTATTTGCTTACGCCATCCTACGCTCAATCCCGAACAAACTAGGAGGCGTCCTAGCACTAGCCGCCTCTGTACTGATCCTATTCTTAGTCCCCTTCCTTCACAAGTCAAAACAACGAACAATGACATTCCGGCCACTCTCTCAGCTCCTA
>BAA87
AAAAATAATTAACAACTCCCTAATTGACCTACCCGCACCTTCCAACATCTCCGCCTGATGAAACTTCGGGTCCCTCCTCGCCATTTGCCTGGTCACCCAAATTCTTACAGGCCTCCTGCTAGCCATACACTACACCGCAGACACCACCCTCGCCTTCTCCTCAGTGGCTAACACATGTCGAAACGTCCAGTACGGCTGACTCATCCGCAACCTGCACGCCAATGGCGCCTCATTCTTTTTCATCTGCATCTACCTACACATTGGTCGAGGCTTCTACTACGGCTCCTACCTGTACAAAGAAACCTGAAATACAGGAGTAGTCCTCCTACTCGCCCTCATGGCAACAGCCTTCGTAGGCTATGTCCTGCCATGGGGACAAATATCATTCTGAGGGGCCACCGTAATCACCAACCTGTTCTCAGCCCTCCCGTACATCGGACAAACCTTGGTAGAGTGGGCCTGAGGGGGATTTTCAGTAGACAACCCCACCCTAACCCGATTCTTCGCCATCCACTTCCTACTGCCCTTCCTAATCGCAGGAATCACCCTAGTCCACCTAACCTTCCTGCACGAATCGGGCTCAAACAACCCTTTGGGCATTGTGTCAGATTGTGATAAAATCCCGTTCCACCCATACTTTTCCCTCAAAGATGTCCTAGGGTTTATTCTTATACTCACCCCCCTGATAGCATTAGCCCTATTCTCACCAAACCTCCTAGGGGACCCAGAAAACTTCACCCCAGCGAACCCGCTAGTGACCCCACCACACATCAAGCCAGAATGATATTTCCTATTTGCTTACGCCATCCTACGCTCAATCCCGAACAAACTAGGAGGCGTCCTAGCACTAGCCGCCTCTGTACTGATCCTATTCTTAGTCCCCTTCCTTCACAAGTCAAAACAACGAACAATGACATTCCGGCCACTCTCTCAGCTCCTA
>BAA89
AAAAATAATTAACAACTCCCTAATTGACCTACCCGCACCTTCCAACATCTCCGCCTGATGAAACTTCGGGTCCCTCCTCGCCATTTGCCTGGTCACCCAAATTCTTACAGGCCTCCTGCTAGCCATACACTACACCGCAGACACCACCCTCGCCTTCTCCTCAGTGGCTAACACATGTCGAAACGTCCAGTACGGCTGACTCATCCGCAACCTGCACGCCAATGGCGCCTCATTCTTTTTCATCTGCATCTACCTACACATTGGTCGAGGCTTCTACTACGGCTCCTACCTGTACAAAGAAACCTGAAATACAGGAGTAGTCCTCCTACTCGCCCTCATGGCAACAGCCTTCGTAGGCTATGTCCTGCCATGGGGACAAATATCATTCTGAGGGGCCACCGTAATCACCAACCTGTTCTCAGCCCTCCCGTACATCGGACAAACCTTGGTAGAGTGGGCCTGAGGGGGATTTTCAGTAGACAACCCCACCCTAACCCGATTCTTCGCCATCCACTTCCTACTGCCCTTCCTAATCGCAGGAATCACCCTAGTCCACCTAACCTTCCTGCACGAATCGGGCTCAAACAACCCTTTGGGCATTGTGTCAGATTGTGATAAAATCCCGTTCCACCCATACTTTTCCCTCAAAGATGTCCTAGGGTTTATTCTTATACTCACCCCCCTGATAGCATTAGCCCTATTCTCACCAAACCTCCTAGGGGACCCAGAAAACTTCACCCCAGCGAACCCGCTAGTGACCCCACCACACATCAAGCCAGAATGATATTTCCTATTTGCTTACGCCATCCTACGCTCAATCCCGAACAAACTAGGAGGCGTCCTAGCACTAGCCGCCTCTGTACTGATCCTATTCTTAGTCCCCTTCCTTCACAAGTCAAAACAACGAACAATGACATTCCGGCCACTCTCTCAGCTCCTA
>BAA90
AAAAATAATTAACAACTCCCTAATTGACCTACCCGCACCTTCCAACATCTCCGCCTGATGAAACTTCGGGTCCCTCCTCGCCATTTGCCTGGTCACCCAAATTCTTACAGGCCTCCTGCTAGCCATACACTACACCGCAGACACCACCCTCGCCTTCTCCTCAGTGGCTAACACATGTCGAAACGTCCAGTACGGCTGACTCATCCGCAACCTGCACGCCAATGGCGCCTCATTCTTTTTCATCTGCATCTACCTACACATTGGTCGAGGCTTCTACTACGGCTCCTACCTGTACAAAGAAACCTGAAATACAGGAGTAGTCCTCCTACTCGCCCTCATGGCAACAGCCTTCGTAGGCTATGTCCTGCCATGGGGACAAATATCATTCTGAGGGGCCACCGTAATCACCAACCTGTTCTCAGCCCTCCCGTACATCGGACAAACCTTGGTAGAGTGGGCCTGAGGGGGATTTTCAGTAGACAACCCCACCCTAACCCGATTCTTCGCCATCCACTTCCTACTGCCCTTCCTAATCGCAGGAATCACCCTAGTCCACCTAACCTTCCTGCACGAATCGGGCTCAAACAACCCTTTGGGCATTGTGTCAGATTGTGATAAAATCCCGTTCCACCCATACTTTTCCCTCAAAGATGTCCTAGGGTTTATTCTTATACTCACCCCCCTGATAGCATTAGCCCTATTCTCACCAAACCTCCTAGGGGACCCAGAAAACTTCACCCCAGCGAACCCGCTAGTGACCCCACCACACATCAAGCCAGAATGATATTTCCTATTTGCTTACGCCATCCTACGCTCAATCCCGAACAAACTAGGAGGCGTCCTAGCACTAGCCGCCTCTGTACTGATCCTATTCTTAGTCCCCTTCCTTCACAAGTCAAAACAACGAACAATGACATTCCGGCCACTCTCTCAGCTCCTA
>BAA91
AAAAATAATTAACAACTCCCTAATTGACCTACCCGCACCTTCCAACATCTCCGCCTGATGAAACTTCGGGTCCCTCCTCGCCATTTGCCTGGTCACCCAAATTCTTACAGGCCTCCTGCTAGCCATACACTACACCGCAGACACCACCCTCGCCTTCTCCTCAGTGGCTAACACATGTCGAAACGTCCAGTACGGCTGACTCATCCGCAACCTGCACGCCAATGGCGCCTCATTCTTTTTCATCTGCATCTACCTACACATTGGTCGAGGCTTCTACTACGGCTCCTACCTGTACAAAGAAACCTGAAATACAGGAGTAGTCCTCCTACTCGCCCTCATGGCAACAGCCTTCGTAGGCTATGTCCTGCCATGGGGACAAATATCATTCTGAGGGGCCACCGTAATCACCAACCTGTTCTCAGCCCTCCCGTACATCGGACAAACCTTGGTAGAGTGGGCCTGAGGGGGATTTTCAGTAGACAACCCCACCCTAACCCGATTCTTCGCCATCCACTTCCTACTGCCCTTCCTAATCGCAGGAATCACCCTAGTCCACCTAACCTTCCTGCACGAATCGGGCTCAAACAACCCTTTGGGCATTGTGTCAGATTGTGATAAAATCCCGTTCCACCCATACTTTTCCCTCAAAGATGTCCTAGGGTTTATTCTTATACTCACCCCCCTGATAGCATTAGCCCTATTCTCACCAAACCTCCTAGGGGACCCAGAAAACTTCACCCCAGCGAACCCGCTAGTGACCCCACCACACATCAAGCCAGAATGATATTTCCTATTTGCTTACGCCATCCTACGCTCAATCCCGAACAAACTAGGAGGCGTCCTAGCACTAGCCGCCTCTGTACTGATCCTATTCTTAGTCCCCTTCCTTCACAAGTCAAAACAACGAACAATGACATTCCGGCCACTCTCTCAGCTCCTA
>BAA92
AAAAATAATTAACAACTCCCTAATTGACCTACCCGCACCTTCCAACATCTCCGCCTGATGAAACTTCGGGTCCCTCCTCGCCATTTGCCTGGTCACCCAAATTCTTACAGGCCTCCTGCTAGCCATACACTACACCGCAGACACCACCCTCGCCTTCTCCTCAGTGGCTAACACATGTCGAAACGTCCAGTACGGCTGACTCATCCGCAACCTGCACGCCAATGGCGCCTCATTCTTTTTCATCTGCATCTACCTACACATTGGTCGAGGCTTCTACTACGGCTCCTACCTGTACAAAGAAACCTGAAATACAGGAGTAGTCCTCCTACTCGCCCTCATGGCAACAGCCTTCGTAGGCTATGTCCTGCCATGGGGACAAATATCATTCTGAGGGGCCACCGTAATCACCAACCTGTTCTCAGCCCTCCCGTACATCGGACAAACCTTGGTAGAGTGGGCCTGAGGGGGATTTTCAGTAGACAACCCCACCCTAACCCGATTCTTCGCCATCCACTTCCTACTGCCCTTCCTAATCGCAGGAATCACCCTAGTCCACCTAACCTTCCTGCACGAATCGGGCTCAAACAACCCTTTGGGCATTGTGTCAGATTGTGATAAAATCCCGTTCCACCCATACTTTTCCCTCAAAGATGTCCTAGGGTTTATTCTTATACTCACCCCCCTGATAGCATTAGCCCTATTCTCACCAAACCTCCTAGGGGACCCAGAAAACTTCACCCCAGCGAACCCGCTAGTGACCCCACCACACATCAAGCCAGAATGATATTTCCTATTTGCTTACGCCATCCTACGCTCAATCCCGAACAAACTAGGAGGCGTCCTAGCACTAGCCGCCTCTGTACTGATCCTATTCTTAGTCCCCTTCCTTCACAAGTCAAAACAACGAACAATGACATTCCGGCCACTCTCTCAGCTCCTA
>BAA93
AAAAATAATTAACAACTCCCTAATTGACCTACCCGCACCTTCCAACATCTCCGCCTGATGAAACTTCGGGTCCCTCCTCGCCATTTGCCTGGTCACCCAAATTCTTACAGGCCTCCTGCTAGCCATACACTACACCGCAGACACCACCCTCGCCTTCTCCTCAGTGGCTAACACATGTCGAAACGTCCAGTACGGCTGACTCATCCGCAACCTGCACGCCAATGGCGCCTCATTCTTTTTCATCTGCATCTACCTACACATTGGTCGAGGCTTCTACTACGGCTCCTACCTGTACAAAGAAACCTGAAATACAGGAGTAGTCCTCCTACTCGCCCTCATGGCAACAGCCTTCGTAGGCTATGTCCTGCCATGGGGACAAATATCATTCTGAGGGGCCACCGTAATCACCAACCTGTTCTCAGCCCTCCCGTACATCGGACAAACCTTGGTAGAGTGGGCCTGAGGGGGATTTTCAGTAGACAACCCCACCCTAACCCGATTCTTCGCCATCCACTTCCTACTGCCCTTCCTAATCGCAGGAATCACCCTAGTCCACCTAACCTTCCTGCACGAATCGGGCTCAAACAACCCTTTGGGCATTGTGTCAGATTGTGATAAAATCCCGTTCCACCCATACTTTTCCCTCAAAGATGTCCTAGGGTTTATTCTTATACTCACCCCCCTGATAGCATTAGCCCTATTCTCACCAAACCTCCTAGGGGACCCAGAAAACTTCACCCCAGCGAACCCGCTAGTGACCCCACCACACATCAAGCCAGAATGATATTTCCTATTTGCTTACGCCATCCTACGCTCAATCCCGAACAAACTAGGAGGCGTCCTAGCACTAGCCGCCTCTGTACTGATCCTATTCTTAGTCCCCTTCCTTCACAAGTCAAAACAACGAACAATGACATTCCGGCCACTCTCTCAGCTCCTA
>BAA94
AAAAATAATTAACAACTCCCTAATTGACCTACCCGCACCTTCCAACATCTCCGCCTGATGAAACTTCGGGTCCCTCCTCGCCATTTGCCTGGTCACCCAAATTCTTACAGGCCTCCTGCTAGCCATACACTACACCGCAGACACCACCCTCGCCTTCTCCTCAGTGGCTAACACATGTCGAAACGTCCAGTACGGCTGACTCATCCGCAACCTGCACGCCAATGGCGCCTCATTCTTTTTCATCTGCATCTACCTACACATTGGTCGAGGCTTCTACTACGGCTCCTACCTGTACAAAGAAACCTGAAATACAGGAGTAGTCCTCCTACTCGCCCTCATGGCAACAGCCTTCGTAGGCTATGTCCTGCCATGGGGACAAATATCATTCTGAGGGGCCACCGTAATCACCAACCTGTTCTCAGCCCTCCCGTACATCGGACAAACCTTGGTAGAGTGGGCCTGAGGGGGATTTTCAGTAGACAACCCCACCCTAACCCGATTCTTCGCCATCCACTTCCTACTGCCCTTCCTAATCGCAGGAATCACCCTAGTCCACCTAACCTTCCTGCACGAATCGGGCTCAAACAACCCTTTGGGCATTGTGTCAGATTGTGATAAAATCCCGTTCCACCCATACTTTTCCCTCAAAGATGTCCTAGGGTTTATTCTTATACTCACCCCCCTGATAGCATTAGCCCTATTCTCACCAAACCTCCTAGGGGACCCAGAAAACTTCACCCCAGCGAACCCGCTAGTGACCCCACCACACATCAAGCCAGAATGATATTTCCTATTTGCTTACGCCATCCTACGCTCAATCCCGAACAAACTAGGAGGCGTCCTAGCACTAGCCGCCTCTGTACTGATCCTATTCTTAGTCCCCTTCCTTCACAAGTCAAAACAACGAACAATGACATTCCGGCCACTCTCTCAGCTCCTA
>BAA95
AAAAATAATTAACAACTCCCTAATTGACCTACCCGCACCTTCCAACATCTCCGCCTGATGAAACTTCGGGTCCCTCCTCGCCATTTGCCTGGTCACCCAAATTCTTACAGGCCTCCTGCTAGCCATACACTACACCGCAGACACCACCCTCGCCTTCTCCTCAGTGGCTAACACATGTCGAAACGTCCAGTACGGCTGACTCATCCGCAACCTGCACGCCAATGGCGCCTCATTCTTTTTCATCTGCATCTACCTACACATTGGTCGAGGCTTCTACTACGGCTCCTACCTGTACAAAGAAACCTGAAATACAGGAGTAGTCCTCCTACTCGCCCTCATGGCAACAGCCTTCGTAGGCTATGTCCTGCCATGGGGACAAATATCATTCTGAGGGGCCACCGTAATCACCAACCTGTTCTCAGCCCTCCCGTACATCGGACAAACCTTGGTAGAGTGGGCCTGAGGGGGATTTTCAGTAGACAACCCCACCCTAACCCGATTCTTCGCCATCCACTTCCTACTGCCCTTCCTAATCGCAGGAATCACCCTAGTCCACCTAACCTTCCTGCACGAATCGGGCTCAAACAACCCTTTGGGCATTGTGTCAGATTGTGATAAAATCCCGTTCCACCCATACTTTTCCCTCAAAGATGTCCTAGGGTTTATTCTTATACTCACCCCCCTGATAGCATTAGCCCTATTCTCACCAAACCTCCTAGGGGACCCAGAAAACTTCACCCCAGCGAACCCGCTAGTGACCCCACCACACATCAAGCCAGAATGATATTTCCTATTTGCTTACGCCATCCTACGCTCAATCCCGAACAAACTAGGAGGCGTCCTAGCACTAGCCGCCTCTGTACTGATCCTATTCTTAGTCCCCTTCCTTCACAAGTCAAAACAACGAACAATGACATTCCGGCCACTCTCTCAGCTCCTA
>BAA96
AAAAATAATTAACAACTCCCTAATTGACCTACCCGCACCTTCCAACATCTCCGCCTGATGAAACTTCGGGTCCCTCCTCGCCATTTGCCTGGTCACCCAAATTCTTACAGGCCTCCTGCTAGCCATACACTACACCGCAGACACCACCCTCGCCTTCTCCTCAGTGGCTAACACATGTCGAAACGTCCAGTACGGCTGACTCATCCGCAACCTGCACGCCAATGGCGCCTCATTCTTTTTCATCTGCATCTACCTACACATTGGTCGAGGCTTCTACTACGGCTCCTACCTGTACAAAGAAACCTGAAATACAGGAGTAGTCCTCCTACTCGCCCTCATGGCAACAGCCTTCGTAGGCTATGTCCTGCCATGGGGACAAATATCATTCTGAGGGGCCACCGTAATCACCAACCTGTTCTCAGCCCTCCCGTACATCGGACAAACCTTGGTAGAGTGGGCCTGAGGGGGATTTTCAGTAGACAACCCCACCCTAACCCGATTCTTCGCCATCCACTTCCTACTGCCCTTCCTAATCGCAGGAATCACCCTAGTCCACCTAACCTTCCTGCACGAATCGGGCTCAAACAACCCTTTGGGCATTGTGTCAGATTGTGATAAAATCCCGTTCCACCCATACTTTTCCCTCAAAGATGTCCTAGGGTTTATTCTTATACTCACCCCCCTGATAGCATTAGCCCTATTCTCACCAAACCTCCTAGGGGACCCAGAAAACTTCACCCCAGCGAACCCGCTAGTGACCCCACCACACATCAAGCCAGAATGATATTTCCTATTTGCTTACGCCATCCTACGCTCAATCCCGAACAAACTAGGAGGCGTCCTAGCACTAGCCGCCTCTGTACTGATCCTATTCTTAGTCCCCTTCCTTCACAAGTCAAAACAACGAACAATGACATTCCGGCCACTCTCTCAGCTCCTA
>BAA97
AAAAATAATTAACAACTCCCTAATTGACCTACCCGCACCTTCCAACATCTCCGCCTGATGAAACTTCGGGTCCCTCCTCGCCATTTGCCTGGTCACCCAAATTCTTACAGGCCTCCTGCTAGCCATACACTACACCGCAGACACCACCCTCGCCTTCTCCTCAGTGGCTAACACATGTCGAAACGTCCAGTACGGCTGACTCATCCGCAACCTGCACGCCAATGGCGCCTCATTCTTTTTCATCTGCATCTACCTACACATTGGTCGAGGCTTCTACTACGGCTCCTACCTGTACAAAGAAACCTGAAATACAGGAGTAGTCCTCCTACTCGCCCTCATGGCAACAGCCTTCGTAGGCTATGTCCTGCCATGGGGACAAATATCATTCTGAGGGGCCACCGTAATCACCAACCTGTTCTCAGCCCTCCCGTACATCGGACAAACCTTGGTAGAGTGGGCCTGAGGGGGATTTTCAGTAGACAACCCCACCCTAACCCGATTCTTCGCCATCCACTTCCTACTGCCCTTCCTAATCGCAGGAATCACCCTAGTCCACCTAACCTTCCTGCACGAATCGGGCTCAAACAACCCTTTGGGCATTGTGTCAGATTGTGATAAAATCCCGTTCCACCCATACTTTTCCCTCAAAGATGTCCTAGGGTTTATTCTTATACTCACCCCCCTGATAGCATTAGCCCTATTCTCACCAAACCTCCTAGGGGACCCAGAAAACTTCACCCCAGCGAACCCGCTAGTGACCCCACCACACATCAAGCCAGAATGATATTTCCTATTTGCTTACGCCATCCTACGCTCAATCCCGAACAAACTAGGAGGCGTCCTAGCACTAGCCGCCTCTGTACTGATCCTATTCTTAGTCCCCTTCCTTCACAAGTCAAAACAACGAACAATGACATTCCGGCCACTCTCTCAGCTCCTA
>BAA98
AAAAATAATTAACAACTCCCTAATTGACCTACCCGCACCTTCCAACATCTCCGCCTGATGAAACTTCGGGTCCCTCCTCGCCATTTGCCTGGTCACCCAAATTCTTACAGGCCTCCTGCTAGCCATACACTACACCGCAGACACCACCCTCGCCTTCTCCTCAGTGGCTAACACATGTCGAAACGTCCAGTACGGCTGACTCATCCGCAACCTGCACGCCAATGGCGCCTCATTCTTTTTCATCTGCATCTACCTACACATTGGTCGAGGCTTCTACTACGGCTCCTACCTGTACAAAGAAACCTGAAATACAGGAGTAGTCCTCCTACTCGCCCTCATGGCAACAGCCTTCGTAGGCTATGTCCTGCCATGGGGACAAATATCATTCTGAGGGGCCACCGTAATCACCAACCTGTTCTCAGCCCTCCCGTACATCGGACAAACCTTGGTAGAGTGGGCCTGAGGGGGATTTTCAGTAGACAACCCCACCCTAACCCGATTCTTCGCCATCCACTTCCTACTGCCCTTCCTAATCGCAGGAATCACCCTAGTCCACCTAACCTTCCTGCACGAATCGGGCTCAAACAACCCTTTGGGCATTGTGTCAGATTGTGATAAAATCCCGTTCCACCCATACTTTTCCCTCAAAGATGTCCTAGGGTTTATTCTTATACTCACCCCCCTGATAGCATTAGCCCTATTCTCACCAAACCTCCTAGGGGACCCAGAAAACTTCACCCCAGCGAACCCGCTAGTGACCCCACCACACATCAAGCCAGAATGATATTTCCTATTTGCTTACGCCATCCTACGCTCAATCCCGAACAAACTAGGAGGCGTCCTAGCACTAGCCGCCTCTGTACTGATCCTATTCTTAGTCCCCTTCCTTCACAAGTCAAAACAACGAACAATGACATTCCGGCCACTCTCTCAGCTCCTA
>BAB108
AAAAATAATTAACAACTCCCTAATTGACCTACCCGCACCTTCCAACATCTCCGCCTGATGAAACTTCGGGTCCCTCCTCGCCATTTGCCTGGTCACCCAAATTCTTACAGGCCTCCTGCTAGCCATACACTACACCGCAAACACCACCCTCGCCTTCTCCTCAGTGGCTAACACATGTCGAAACGTCCAGTACGGCTGACTCATCCGCAACCTGCACGCCAATGGCGCCTCATTCTTTTTCATCTGCATCTACCTACACATTGGTCGAGGCTTCTACTACGGCTCCTACCTGTACAAAGAAACCTGAAATACAGGAGTAGTCCTCCTACTCGCCCTCATGGCAACAGCCTTCGTAGGCTATGTCCTGCCATGGGGACAAATATCATTCTGAGGGGCCACCGTAATCACCAACCTGTTCTCAGCCCTCCCGTACATCGGACAAACCTTGGTAGAGTGGGCCTGAGGGGGATTTTCAGTAGACAACCCCACCCTAACCCGATTCTTCGCCATCCACTTCCTACTGCCCTTCCTAATCGCAGGAATCACCCTAGTCCACCTAACCTTCCTGCACGAATCGGGCTCAAACAACCCTTTGGGCATTGTGTCAGATTGTGATAAAATCCCGTTCCACCCATACTTTTCCCTCAAAGATGTCCTAGGGTTTATTCTTATACTCACCCCCCTGATAGCATTAGCCCTATTCTCACCAAACCTCCTAGGGGACCCAGAAAACTTCACCCCAGCGAACCCGCTAGTGACCCCACCACACATCAAGCCAGAATGATATTTCCTATTTGCTTACGCCATCCTACGCTCAATCCCGAACAAACTAGGAGGCGTCCTAGCACTAGCCGCCTCTGTACTGATCCTATTCTTAGTCCCCTTCCTTCACAAGTCAAAACAACGAACAATGACATTCCGGCCACTCTCTCAGCTCCTA
>BAB109
AAAAATAATTAACAACTCCCTAATTGACCTACCCGCACCTTCCAACATCTCCGCCTGATGAAACTTCGGGTCCCTCCTCGCCATTTGCCTGGTCACCCAAATTCTTACAGGCCTCCTGCTAGCCATACACTACACCGCAGACACCACCCTCGCCTTCTCCTCAGTGGCTAACACATGTCGAAACGTCCAGTACGGCTGACTCATCCGCAACCTGCACGCCAATGGCGCCTCATTCTTTTTCATCTGCATCTACCTACACATTGGTCGAGGCTTCTACTACGGCTCCTACCTGTACAAAGAAACCTGAAATACAGGAGTAGTCCTCCTACTCGCCCTCATGGCAACAGCCTTCGTAGGCTATGTCCTGCCATGGGGACAAATATCATTCTGAGGGGCCACCGTAATCACCAACCTGTTCTCAGCCCTCCCGTACATCGGACAAACCTTGGTAGAGTGGGCCTGAGGGGGATTTTCAGTAGACAACCCCACCCTAACCCGATTCTTCGCCATCCACTTCCTACTGCCCTTCCTAATCGCAGGAATCACCCTAGTCCACCTAACCTTCCTGCACGAATCGGGCTCAAACAACCCTTTGGGCATTGTGTCAGATTGTGATAAAATCCCGTTCCACCCATACTTTTCCCTCAAAGATGTCCTAGGGTTTATTCTTATACTCACCCCCCTGATAGCATTAGCCCTATTCTCACCAAACCTCCTAGGGGACCCAGAAAACTTCACCCCAGCGAACCCGCTAGTGACCCCACCACACATCAAGCCAGAATGATATTTCCTATTTGCTTACGCCATCCTACGCTCAATCCCGAACAAACTAGGAGGCGTCCTAGCACTAGCCGCCTCTGTACTGATCCTATTCTTAGTCCCCTTCCTTCACAAGTCAAAACAACGAACAATGACATTCCGGCCACTCTCTCAGCTCCTA
>BAB110
AAAAATAATTAACAACTCCCTAATTGACCTACCCGCACCTTCCAACATCTCCGCCTGATGAAACTTCGGGTCCCTCCTCGCCATTTGCCTGGTCACCCAAATTCTTACAGGCCTCCTGCTAGCCATACACTACACCGCAGACACCACCCTCGCCTTCTCCTCAGTGGCTAACACATGTCGAAACGTCCAGTACGGCTGACTCATCCGCAACCTGCACGCCAATGGCGCCTCATTCTTTTTCATCTGCATCTACCTACACATTGGTCGAGGCTTCTACTACGGCTCCTACCTGTACAAAGAAACCTGAAATACAGGAGTAGTCCTCCTACTCGCCCTCATGGCAACAGCCTTCGTAGGCTATGTCCTGCCATGGGGACAAATATCATTCTGAGGGGCCACCGTAATCACCAACCTGTTCTCAGCCCTCCCGTACATCGGACAAACCTTGGTAGAGTGGGCCTGAGGGGGATTTTCAGTAGACAACCCCACCCTAACCCGATTCTTCGCCATCCACTTCCTACTGCCCTTCCTAATCGCAGGAATCACCCTAGTCCACCTAACCTTCCTGCACGAATCGGGCTCAAACAACCCTTTGGGCATTGTGTCAGATTGTGATAAAATCCCGTTCCACCCATACTTTTCCCTCAAAGATGTCCTAGGGTTTATTCTTATACTCACCCCCCTGATAGCATTAGCCCTATTCTCACCAAACCTCCTAGGGGACCCAGAAAACTTCACCCCAGCGAACCCGCTAGTGACCCCACCACACATCAAGCCAGAATGATATTTCCTATTTGCTTACGCCATCCTACGCTCAATCCCGAACAAACTAGGAGGCGTCCTAGCACTAGCCGCCTCTGTACTGATCCTATTCTTAGTCCCCTTCCTTCACAAGTCAAAACAACGAACAATGACATTCCGGCCACTCTCTCAGCTCCTA
>BAB111
AAAAATAATTAACAACTCCCTAATTGACCTACCCGCACCTTCCAACATCTCCGCCTGAAGAAACTTCGGGTCCCTCCTCGCCATTTGCCTGGTCACCCTAATTCTTACAGGCCTCCTGCTAGCCTTACACTACACCGCAGACACCGCCCTCGCCTTCTCCTCAGTGGCTAACACATGTCGAAACGTCCAGTACGGCTGACTCATCCGCAACCTGCACGCCAATGGCGCCTCATTCTTTTTCATCTGCATCTACCTACACATTGGTCGAGGCTTCTACTACGGCTCCTACCTGTACAAAGAAACCTGAAATACAGGAGTAGTCCTCCTACTCGCCCTCATGGCAACAGCCTTCGTAGGCTATGTCCTGCCATGGGGACAAATATCATTCTGAGGGGCCACCGTAATCACCAACCTGTTCTCAGCCCTCCCGTACATCGGACAAACCTTGGTAGAGTGGGCCTGAGGGGGATTTTCAGTAGACAACCCCACCCTAACCCGATTCTTCGCCATCCACTTCCTACTGCCCTTCCTAATCGCAGGAATCACCCTAGTCCACCTAACCTTCCTGCACGAATCGGGCTCAAACAACCCTTTGGGCATTGTGTCAGATTGTGATAAAATCCCGTTCCACCCATACTTTTCCCTCAAAGATGTCCTAGGGTTTATTCTTATACTCACCCCCCTGATAGCATTAGCCCTATTCTCACCAAACCTCCTAGGGGACCCAGAAAACTTCACCCCAGCGAACCCGCTAGTGACCCCACCACACATCAAGCCAGAATGATATTTCCTATTTGCTTACGCCATCCTACGCTCAATCCCGAACAAACTAGGAGGCGTCCTAGCACTAGCCGCCTCTGTACTGATCCTATTCTTAGTCCCCTTCCTTCACAAGTCAAAACAACGAACAATGACATTCCGGCCACTCTCTCAGCTCCTA
>BAB112
AAAAATAATTAACAACTCCCTAATTGACCTACCCGCACCTTCCAACATCTCCGCCTGATGAAACTTCGGGTCCCTCCTCGCCATTTGCCTGGTCACCCAAATTCTTACAGGCCTCCTGCTAGCCATACACTACACCGCAAACACCACCCTCGCCTTCTCCTCAGTGGCTAACACATGTCGAAACGTCCAGTACGGCTGACTCATCCGCAACCTGCACGCCAATGGCGCCTCATTCTTTTTCATCTGCATCTACCTACACATTGGTCGAGGCTTCTACTACGGCTCCTACCTGTACAAAGAAACCTGAAATACAGGAGTAGTCCTCCTACTCGCCCTCATGGCAACAGCCTTCGTAGGCTATGTCCTGCCATGGGGACAAATATCATTCTGAGGGGCCACCGTAATCACCAACCTGTTCTCAGCCCTCCCGTACATCGGACAAACCTTGGTAGAGTGGGCCTGAGGGGGATTTTCAGTAGACAACCCCACCCTAACCCGATTCTTCGCCATCCACTTCCTACTGCCCTTCCTAATCGCAGGAATCACCCTAGTCCACCTAACCTTCCTGCACGAATCGGGCTCAAACAACCCTTTGGGCATTGTGTCAGATTGTGATAAAATCCCGTTCCACCCATACTTTTCCCTCAAAGATGTCCTAGGGTTTATTCTTATACTCACCCCCCTGATAGCATTAGCCCTATTCTCACCAAACCTCCTAGGGGACCCAGAAAACTTCACCCCAGCGAACCCGCTAGTGACCCCACCACACATCAAGCCAGAATGATATTTCCTATTTGCTTACGCCATCCTACGCTCAATCCCGAACAAACTAGGAGGCGTCCTAGCACTAGCCGCCTCTGTACTGATCCTATTCTTAGTCCCCTTCCTTCACAAGTCAAAACAACGAACAATGACATTCCGGCCACTCTCTCAGCTCCTA
>BAB113
AAAAATAATTAACAACTCCCTAATTGACCTACCCGCACCTTCCAACATCTCCGCCTGATGAAACTTCGGGTCCCTCCTCGCCATTTGCCTGGTCACCCAAATTCTTACAGGCCTCCTGCTAGCCATACACTACACCGCAGACACCACCCTCGCCTTCTCCTCAGTGGCTAACACATGTCGAAACGTCCAGTACGGCTGACTCATCCGCAACCTGCACGCCAATGGCGCCTCATTCTTTTTCATCTGCATCTACCTACACATTGGTCGAGGCTTCTACTACGGCTCCTACCTGTACAAAGAAACCTGAAATACAGGAGTAGTCCTCCTACTCGCCCTCATGGCAACAGCCTTCGTAGGCTATGTCCTGCCATGGGGACAAATATCATTCTGAGGGGCCACCGTAATCACCAACCTGTTCTCAGCCCTCCCGTACATCGGACAAACCTTGGTAGAGTGGGCCTGAGGGGGATTTTCAGTAGACAACCCCACCCTAACCCGATTCTTCGCCATCCACTTCCTACTGCCCTTCCTAATCGCAGGAATCACCCTAGTCCACCTAACCTTCCTGCACGAATCGGGCTCAAACAACCCTTTGGGCATTGTGTCAGATTGTGATAAAATCCCGTTCCACCCATACTTTTCCCTCAAAGATGTCCTAGGGTTTATTCTTATACTCACCCCCCTGATAGCATTAGCCCTATTCTCACCAAACCTCCTAGGGGACCCAGAAAACTTCACCCCAGCGAACCCGCTAGTGACCCCACCACACATCAAGCCAGAATGATATTTCCTATTTGCTTACGCCATCCTACGCTCAATCCCGAACAAACTAGGAGGCGTCCTAGCACTAGCCGCCTCTGTACTGATCCTATTCTTAGTCCCCTTCCTTCACAAGTCAAAACAACGAACAATGACATTCCGGCCACTCTCTCAGCTCCTA
>BAB114
AAAAATAATTAACAACTCCCTAATTGACCTACCCGCACCTTCCAACATCTCCGCCTGATGAAACTTCGGGTCCCTCCTCGCCATTTGCCTGGTCACCCAAATTCTTACAGGCCTCCTGCTAGCCATACACTACACCGCAGACACCACCCTCGCCTTCTCCTCAGTGGCTAACACATGTCGAAACGTCCAGTACGGCTGACTCATCCGCAACCTGCACGCCAATGGCGCCTCATTCTTTTTCATCTGCATCTACCTACACATTGGTCGAGGCTTCTACTACGGCTCCTACCTGTACAAAGAAACCTGAAATACAGGAGTAGTCCTCCTACTCGCCCTCATGGCAACAGCCTTCGTAGGCTATGTCCTGCCATGGGGACAAATATCATTCTGAGGGGCCACCGTAATCACCAACCTGTTCTCAGCCCTCCCGTACATCGGACAAACCTTGGTAGAGTGGGCCTGAGGGGGATTTTCAGTAGACAACCCCACCCTAACCCGATTCTTCGCCATCCACTTCCTACTGCCCTTCCTAATCGCAGGAATCACCCTAGTCCACCTAACCTTCCTGCACGAATCGGGCTCAAACAACCCTTTGGGCATTGTGTCAGATTGTGATAAAATCCCGTTCCACCCATACTTTTCCCTCAAAGATGTCCTAGGGTTTATTCTTATACTCACCCCCCTGATAGCATTAGCCCTATTCTCACCAAACCTCCTAGGGGACCCAGAAAACTTCACCCCAGCGAACCCGCTAGTGACCCCACCACACATCAAGCCAGAATGATATTTCCTATTTGCTTACGCCATCCTACGCTCAATCCCGAACAAACTAGGAGGCGTCCTAGCACTAGCCGCCTCTGTACTGATCCTATTCTTAGTCCCCTTCCTTCACAAGTCAAAACAACGAACAATGACATTCCGGCCACTCTCTCAGCTCCTA
>BAB115
AAAAATAATTAACAACTCCCTAATTGACCTACCCGCACCTTCCAACATCTCCGCCTGATGAAACTTCGGGTCCCTCCTCGCCATTTGCCTGGTCACCCAAATTCTTACAGGCCTCCTGCTAGCCATACACTACACCGCAGACACCACCCTCGCCTTCTCCTCAGTGGCTAACACATGTCGAAACGTCCAGTACGGCTGACTCATCCGCAACCTGCACGCCAATGGCGCCTCATTCTTTTTCATCTGCATCTACCTACACATTGGTCGAGGCTTCTACTACGGCTCCTACCTGTACAAAGAAACCTGAAATACAGGAGTAGTCCTCCTACTCGCCCTCATGGCAACAGCCTTCGTAGGCTATGTCCTGCCATGGGGACAAATATCATTCTGAGGGGCCACCGTAATCACCAACCTGTTCTCAGCCCTCCCGTACATCGGACAAACCTTGGTAGAGTGGGCCTGAGGGGGATTTTCAGTAGACAACCCCACCCTAACCCGATTCTTCGCCATCCACTTCCTACTGCCCTTCCTAATCGCAGGAATCACCCTAGTCCACCTAACCTTCCTGCACGAATCGGGCTCAAACAACCCTTTGGGCATTGTGTCAGATTGTGATAAAATCCCGTTCCACCCATACTTTTCCCTCAAAGATGTCCTAGGGTTTATTCTTATACTCACCCCCCTGATAGCATTAGCCCTATTCTCACCAAACCTCCTAGGGGACCCAGAAAACTTCACCCCAGCGAACCCGCTAGTGACCCCACCACACATCAAGCCAGAATGATATTTCCTATTTGCTTACGCCATCCTACGCTCAATCCCGAACAAACTAGGAGGCGTCCTAGCACTAGCCGCCTCTGTACTGATCCTATTCTTAGTCCCCTTCCTTCACAAGTCAAAACAACGAACAATGACATTCCGGCCACTCTCTCAGCTCCTA
>BAB116
AAAAATAATTAACAACTCCCTAATTGACCTACCCGCACCTTCCAACATCTCCGCCTGATGAAACTTCGGGTCCCTCCTCGCCATTTGCCTGGTCACCCAAATTCTTACAGGCCTCCTGCTAGCCATACACTACACCGCAGACACCACCCTCGCCTTCTCCTCAGTGGCTAACACATGTCGAAACGTCCAGTACGGCTGACTCATCCGCAACCTGCACGCCAATGGCGCCTCATTCTTTTTCATCTGCATCTACCTACACATTGGTCGAGGCTTCTACTACGGCTCCTACCTGTACAAAGAAACCTGAAATACAGGAGTAGTCCTCCTACTCGCCCTCATGGCAACAGCCTTCGTAGGCTATGTCCTGCCATGGGGACAAATATCATTCTGAGGGGCCACCGTAATCACCAACCTGTTCTCAGCCCTCCCGTACATCGGACAAACCTTGGTAGAGTGGGCCTGAGGGGGATTTTCAGTAGACAACCCCACCCTAACCCGATTCTTCGCCATCCACTTCCTACTGCCCTTCCTAATCGCAGGAATCACCCTAGTCCACCTAACCTTCCTGCACGAATCGGGCTCAAACAACCCTTTGGGCATTGTGTCAGATTGTGATAAAATCCCGTTCCACCCATACTTTTCCCTCAAAGATGTCCTAGGGTTTATTCTTATACTCACCCCCCTGATAGCATTAGCCCTATTCTCACCAAACCTCCTAGGGGACCCAGAAAACTTCACCCCAGCGAACCCGCTAGTGACCCCACCACACATCAAGCCAGAATGATATTTCCTATTTGCTTACGCCATCCTACGCTCAATCCCGAACAAACTAGGAGGCGTCCTAGCACTAGCCGCCTCTGTACTGATCCTATTCTTAGTCCCCTTCCTTCACAAGTCAAAACAACGAACAATGACATTCCGGCCACTCTCTCAGCTCCTA
>BAB117
AAAAATAATTAACAACTCCCTAATTGACCTACCCGCACCTTCCAACATCTCCGCCTGATGAAACTTCGGGTCCCTCCTCGCCATTTGCCTGGTCACCCAAATCCTTACAGGCCTCCTGCTAGCCATACACTACACCGCAGACACCACCCTCGCCTTCTCCTCAGTGGCTAACACATGTCGAAACGTCCAGTACGGCTGACTCATCCGCAACCTGCACGCCAATGGCGCCTCATTCTTTTTCATCTGCATCTACCTACACATTGGTCGAGGCTTCTACTACGGCTCCTACCTGTACAAAGAAACCTGAAATACAGGAGTAGTCCTCCTACTCGCCCTCATGGCAACAGCCTTCGTAGGCTATGTCCTGCCATGGGGACAAATATCATTCTGAGGGGCCACCGTAATCACCAACCTGTTCTCAGCCCTCCCGTACATCGGACAAACCTTGGTAGAGTGGGCCTGAGGGGGATTTTCAGTAGACAACCCCACCCTAACCCGATTCTTCGCCATCCACTTCCTACTGCCCTTCCTAATCGCAGGAATCACCCTAGTCCACCTAACCTTCCTGCACGAATCGGGCTCAAACAACCCTTTGGGCATTGTGTCAGATTGTGATAAAATCCCGTTCCACCCATACTTTTCCCTCAAAGATGTCCTAGGGTTTATTCTTATACTCACCCCCCTGATAGCATTAGCCCTATTCTCACCAAACCTCCTAGGGGACCCAGAAAACTTCACCCCAGCGAACCCGCTAGTGACCCCACCACACATCAAGCCAGAATGATATTTCCTATTTGCTTACGCCATCCTACGCTCAATCCCGAACAAACTAGGAGGCGTCCTAGCACTAGCCGCCTCTGTACTGATCCTATTCTTAGTCCCCTTCCTTCACAAGTCAAAACAACGAACAATGACATTCCGGCCACTCTCTCAGCTCCTA
>BAB118
AAAAATAATTAACAACTCCCTAATTGACCTACCCGCACCTTCCAACATCTCCGCCTGATGAAACTTCGGGTCCCTCCTCGCCATTTGCCTGGTCACCCAAATTCTTACAGGCCTCCTGCTAGCCATACACTACACCGCAGACACCACCCTCGCCTTCTCCTCAGTGGCTAACACATGTCGAAACGTCCAGTACGGCTGACTCATCCGCAACCTGCACGCCAATGGCGCCTCATTCTTTTTCATCTGCATCTACCTACACATTGGTCGAGGCTTCTACTACGGCTCCTACCTGTACAAAGAAACCTGAAATACAGGAGTAGTCCTCCTACTCGCCCTCATGGCAACAGCCTTCGTAGGCTATGTCCTGCCATGGGGACAAATATCATTCTGAGGGGCCACCGTAATCACCAACCTGTTCTCAGCCCTCCCGTACATCGGACAAACCTTGGTAGAGTGGGCCTGAGGGGGATTTTCAGTAGACAACCCCACCCTAACCCGATTCTTCGCCATCCACTTCCTACTGCCCTTCCTAATCGCAGGAATCACCCTAGTCCACCTAACCTTCCTGCACGAATCGGGCTCAAACAACCCTTTGGGCATTGTGTCAGATTGTGATAAAATCCCGTTCCACCCATACTTTTCCCTCAAAGATGTCCTAGGGTTTATTCTTATACTCACCCCCCTGATAGCATTAGCCCTATTCTCACCAAACCTCCTAGGGGACCCAGAAAACTTCACCCCAGCGAACCCGCTAGTGACCCCACCACACATCAAGCCAGAATGATATTTCCTATTTGCTTACGCCATCCTACGCTCAATCCCGAACAAACTAGGAGGCGTCCTAGCACTAGCCGCCTCTGTACTGATCCTATTCTTAGTCCCCTTCCTTCACAAGTCAAAACAACGAACAATGACATTCCGGCCACTCTCTCAGCTCCTA
>BAB119
AAAAATAATTAACAACTCCCTAATTGACCTACCCGCACCCTCCAACATCTCCGCCTGATGAAATTTCGGGTCCCTCCTCGCCATTTGCCTGATCACCCAAATTCTTACAGGCCTCCTGCTAGCCATACACTACACCGCAGACACCACCCTCGCCTTCTCCTCAGTGGCTAACACATGTCGAAACGTCCAGTACGGCTGACTCATCCGCAACCTGCACGCCAATGGCGCCTCATTCTTTTTCATCTGCATCTACCTACACATTGGTCGAGGCTTCTACTACGGCTCCTACCTGTACAAAGAAACCTGAAATACAGGAGTAGTCCTCCTACTCGCCCTCATGGCAACAGCCTTCGTAGGCTATGTCCTGCCATGGGGACAAATATCATTCTGAGGGGCCACCGTAATCACCAACCTGTTCTCAGCCCTCCCGTACATCGGACAAACCTTGGTAGAGTGGGCCTGAGGGGGATTTTCAGTAGACAACCCCACCCTAACCCGATTCTTCGCCATCCACTTCCTACTGCCCTTCCTAATCGCAGGAATCACCCTAGTCCACCTAACCTTCCTGCACGAATCGGGCTCAAACAACCCTTTGGGCATTGTGTCAGATTGTGATAAAATCCCGTTCCACCCATACTTTTCCCTCAAAGATGTCCTAGGGTTTATTCTTATACTCACCCCCCTGATAGCATTAGCCCTATTCTCACCAAACCTCCTAGGGGACCCAGAAAACTTCACCCCAGCGAACCCGCTAGTGACCCCACCACACATCAAGCCAGAATGATATTTCCTATTTGCTTACGCCATCCTACGCTCAATCCCGAACAAACTAGGAGGCGTCCTAGCACTAGCCGCCTCTGTACTGATCCTATTCTTAGTCCCCTTCCTTCACAAGTCAAAACAACGAACAATGACATTCCGGCCACTCTCTCAGCTCCTA
>BAB120
AAAAATAATTAACAACTCCCTAATTGACCTACCCGCACCTTCCAACATCTCCGCCTGATGAAACTTCGGGTCCCTCCTCGCCATTTGCCTGGTCACCCAAATTCTTACAGGCCTCCTGCTAGCCATACACTACACCGCAGACACCACCCTCGCCTTCTCCTCAGTGGCTAACACATGTCGAAACGTCCAGTACGGCTGACTCATCCGCAACCTGCACGCCAATGGCGCCTCATTCTTTTTCATCTGCATCTACCTACACATTGGTCGAGGCTTCTACTACGGCTCCTACCTGTACAAAGAAACCTGAAATACAGGAGTAGTCCTCCTACTCGCCCTCATGGCAACAGCCTTCGTAGGCTATGTCCTGCCATGGGGACAAATATCATTCTGAGGGGCCACCGTAATCACCAACCTGTTCTCAGCCCTCCCGTACATCGGACAAACCTTGGTAGAGTGGGCCTGAGGGGGATTTTCAGTAGACAACCCCACCCTAACCCGATTCTTCGCCATCCACTTCCTACTGCCCTTCCTAATCGCAGGAATCACCCTAGTCCACCTAACCTTCCTGCACGAATCGGGCTCAAACAACCCTTTGGGCATTGTGTCAGATTGTGATAAAATCCCGTTCCACCCATACTTTTCCCTCAAAGATGTCCTAGGGTTTATTCTTATACTCACCCCCCTGATAGCATTAGCCCTATTCTCACCAAACCTCCTAGGGGACCCAGAAAACTTCACCCCAGCGAACCCGCTAGTGACCCCACCACACATCAAGCCAGAATGATATTTCCTATTTGCTTACGCCATCCTACGCTCAATCCCGAACAAACTAGGAGGCGTCCTAGCACTAGCCGCCTCTGTACTGATCCTATTCTTAGTCCCCTTCCTTCACAAGTCAAAACAACGAACAATGACATTCCGGCCACTCTCTCAGCTCCTA
>BAB122
AAAAATAATTAACAACTCCCTAATTGACCTACCCGCACCTTCCAACATCTCCGCCTGATGAAACTTCGGGTCCCTCCTCGCCATTTGCCTGGTCACCCAAATCCTTACAGGCCTCCTGCTAGCCATACACTACACCGCAGACACCACCCTCGCCTTCTCCTCAGTGGCTAACACATGTCGAAACGTCCAGTACGGCTGACTCATCCGCAACCTGCACGCCAATGGCGCCTCATTCTTTTTCATCTGCATCTACCTACACATTGGTCGAGGCTTCTACTACGGCTCCTACCTGTACAAAGAAACCTGAAATACAGGAGTAGTCCTCCTACTCGCCCTCATGGCAACAGCCTTCGTAGGCTATGTCCTGCCATGGGGACAAATATCATTCTGAGGGGCCACCGTAATCACCAACCTGTTCTCAGCCCTCCCGTACATCGGACAAACCTTGGTAGAGTGGGCCTGAGGGGGATTTTCAGTAGACAACCCCACCCTAACCCGATTCTTCGCCATCCACTTCCTACTGCCCTTCCTAATCGCAGGAATCACCCTAGTCCACCTAACCTTCCTGCACGAATCGGGCTCAAACAACCCTTTGGGCATTGTGTCAGATTGTGATAAAATCCCGTTCCACCCATACTTTTCCCTCAAAGATGTCCTAGGGTTTATTCTTATACTCACCCCCCTGATAGCATTAGCCCTATTCTCACCAAACCTCCTAGGGGACCCAGAAAACTTCACCCCAGCGAACCCGCTAGTGACCCCACCACACATCAAGCCAGAATGATATTTCCTATTTGCTTACGCCATCCTACGCTCAATCCCGAACAAACTAGGAGGCGTCCTAGCACTAGCCGCCTCTGTACTGATCCTATTCTTAGTCCCCTTCCTTCACAAGTCAAAACAACGAACAATGACATTCCGGCCACTCTCTCAGCTCCTA
>BAB123
AAAAATAATTAACAACTCCCTAATTGACCTACCCGCACCTTCCAACATCTCCGCCTGATGAAACTTCGGGTCCCTCCTCGCCATTTGCCTGGTCACCCAAATTCTTACAGGCCTCCTGCTAGCCATACACTACACCGCAGACACCACCCTCGCCTTCTCCTCAGTGGCTAACACATGTCGAAACGTCCAGTACGGCTGACTCATCCGCAACCTGCACGCCAATGGCGCCTCATTCTTTTTCATCTGCATCTACCTACACATTGGTCGAGGCTTCTACTACGGCTCCTACCTGTACAAAGAAACCTGAAATACAGGAGTAGTCCTCCTACTCGCCCTCATGGCAACAGCCTTCGTAGGCTATGTCCTGCCATGGGGACAAATATCATTCTGAGGGGCCACCGTAATCACCAACCTGTTCTCAGCCCTCCCGTACATCGGACAAACCTTGGTAGAGTGGGCCTGAGGGGGATTTTCAGTAGACAACCCCACCCTAACCCGATTCTTCGCCATCCACTTCCTACTGCCCTTCCTAATCGCAGGAATCACCCTAGTCCACCTAACCTTCCTGCACGAATCGGGCTCAAACAACCCTTTGGGCATTGTGTCAGATTGTGATAAAATCCCGTTCCACCCATACTTTTCCCTCAAAGATGTCCTAGGGTTTATTCTTATACTCACCCCCCTGATAGCATTAGCCCTATTCTCACCAAACCTCCTAGGGGACCCAGAAAACTTCACCCCAGCGAACCCGCTAGTGACCCCACCACACATCAAGCCAGAATGATATTTCCTATTTGCTTACGCCATCCTACGCTCAATCCCGAACAAACTAGGAGGCGTCCTAGCACTAGCCGCCTCTGTACTGATCCTATTCTTAGTCCCCTTCCTTCACAAGTCAAAACAACGAACAATGACATTCCGGCCACTCTCTCAGCTCCTA
>BAB124
AAAAATAATTAACAACTCCCTAATTGACCTACCCGCACCTTCCAACATCTCCGCCTGATGAAACTTCGGGTCCCTCCTCGCCATTTGCCTGGTCACCCAAATTCTTACAGGCCTCCTGCTAGCCATACACTACACCGCAGACACCACCCTCGCCTTCTCCTCAGTGGCTAACACATGTCGAAACGTCCAGTACGGCTGACTCATCCGCAACCTGCACGCCAATGGCGCCTCATTCTTTTTCATCTGCATCTACCTACACATTGGTCGAGGCTTCTACTACGGCTCCTACCTGTACAAAGAAACCTGAAATACAGGAGTAGTCCTCCTACTCGCCCTCATGGCAACAGCCTTCGTAGGCTATGTCCTGCCATGGGGACAAATATCATTCTGAGGGGCCACCGTAATCACCAACCTGTTCTCAGCCCTCCCGTACATCGGACAAACCTTGGTAGAGTGGGCCTGAGGGGGATTTTCAGTAGACAACCCCACCCTAACCCGATTCTTCGCCATCCACTTCCTACTGCCCTTCCTAATCGCAGGAATCACCCTAGTCCACCTAACCTTCCTGCACGAATCGGGCTCAAACAACCCTTTGGGCATTGTGTCAGATTGTGATAAAATCCCGTTCCACCCATACTTTTCCCTCAAAGATGTCCTAGGGTTTATTCTTATACTCACCCCCCTGATAGCATTAGCCCTATTCTCACCAAACCTCCTAGGGGACCCAGAAAACTTCACCCCAGCGAACCCGCTAGTGACCCCACCACACATCAAGCCAGAATGATATTTCCTATTTGCTTACGCCATCCTACGCTCAATCCCGAACAAACTAGGAGGCGTCCTAGCACTAGCCGCCTCTGTACTGATCCTATTCTTAGTCCCCTTCCTTCACAAGTCAAAACAACGAACAATGACATTCCGGCCACTCTCTCAGCTCCTA
>BAB125
AAAAATAATTAACAACTCCCTAATTGACCTACCCGCACCTTCCAACATCTCCGCCTGATGAAACTTCGGGTCCCTCCTCGCCATTTGCCTGGTCACCCAAATTCTTACAGGCCTCCTGCTAGCCATACACTACACCGCAGACACCACCCTCGCCTTCTCCTCAGTGGCTAACACATGTCGAAACGTCCAGTACGGCTGACTCATCCGCAACCTGCACGCCAATGGCGCCTCATTCTTTTTCATCTGCATCTACCTACACATTGGTCGAGGCTTCTACTACGGCTCCTACCTGTACAAAGAAACCTGAAATACAGGAGTAGTCCTCCTACTCGCCCTCATGGCAACAGCCTTCGTAGGCTATGTCCTGCCATGGGGACAAATATCATTCTGAGGGGCCACCGTAATCACCAACCTGTTCTCAGCCCTCCCGTACATCGGACAAACCTTGGTAGAGTGGGCCTGAGGGGGATTTTCAGTAGACAACCCCACCCTAACCCGATTCTTCGCCATCCACTTCCTACTGCCCTTCCTAATCGCAGGAATCACCCTAGTCCACCTAACCTTCCTGCACGAATCGGGCTCAAACAACCCTTTGGGCATTGTGTCAGATTGTGATAAAATCCCGTTCCACCCATACTTTTCCCTCAAAGATGTCCTAGGGTTTATTCTTATACTCACCCCCCTGATAGCATTAGCCCTATTCTCACCAAACCTCCTAGGGGACCCAGAAAACTTCACCCCAGCGAACCCGCTAGTGACCCCACCACACATCAAGCCAGAATGATATTTCCTATTTGCTTACGCCATCCTACGCTCAATCCCGAACAAACTAGGAGGCGTCCTAGCACTAGCCGCCTCTGTACTGATCCTATTCTTAGTCCCCTTCCTTCACAAGTCAAAACAACGAACAATGACATTCCGGCCACTCTCTCAGCTCCTA
>BAB126
AAAAATAATTAACAACTCCCTAATTGACCTACCCGCACCTTCCAACATCTCCGCCTGATGAAACTTCGGGTCCCTCCTCGCCATTTGCCTGGTCACCCAAATTCTTACAGGCCTCCTGCTAGCCATACACTACACCGCAGACACCACCCTCGCCTTCTCCTCAGTGGCTAACACATGTCGAAACGTCCAGTACGGCTGACTCATCCGCAACCTGCACGCCAATGGCGCCTCATTCTTTTTCATCTGCATCTACCTACACATTGGTCGAGGCTTCTACTACGGCTCCTACCTGTACAAAGAAACCTGAAATACAGGAGTAGTCCTCCTACTCGCCCTCATGGCAACAGCCTTCGTAGGCTATGTCCTGCCATGGGGACAAATATCATTCTGAGGGGCCACCGTAATCACCAACCTGTTCTCAGCCCTCCCGTACATCGGACAAACCTTGGTAGAGTGGGCCTGAGGGGGATTTTCAGTAGACAACCCCACCCTAACCCGATTCTTCGCCATCCACTTCCTACTGCCCTTCCTAATCGCAGGAATCACCCTAGTCCACCTAACCTTCCTGCACGAATCGGGCTCAAACAACCCTTTGGGCATTGTGTCAGATTGTGATAAAATCCCGTTCCACCCATACTTTTCCCTCAAAGATGTCCTAGGGTTTATTCTTATACTCACCCCCCTGATAGCATTAGCCCTATTCTCACCAAACCTCCTAGGGGACCCAGAAAACTTCACCCCAGCGAACCCGCTAGTGACCCCACCACACATCAAGCCAGAATGATATTTCCTATTTGCTTACGCCATCCTACGCTCAATCCCGAACAAACTAGGAGGCGTCCTAGCACTAGCCGCCTCTGTACTGATCCTATTCTTAGTCCCCTTCCTTCACAAGTCAAAACAACGAACAATGACATTCCGGCCACTCTCTCAGCTCCTA
>BAB128
AAAAATAATTAACAACTCCCTAATTGACCTACCCGCACCTTCCAACATCTCCGCCTGATGAAACTTCGGGTCCCTCCTCGCCATTTGCCTGGTCACCCAAATTCTTACAGGCCTCCTGCTAGCCATACACTACACCGCAGACACCACCCTCGCCTTCTCCTCAGTGGCTAACACATGTCGAAACGTCCAGTACGGCTGACTCATCCGCAACCTGCACGCCAATGGCGCCTCATTCTTTTTCATCTGCATCTACCTACACATTGGTCGAGGCTTCTACTACGGCTCCTACCTGTACAAAGAAACCTGAAATACAGGAGTAGTCCTCCTACTCGCCCTCATGGCAACAGCCTTCGTAGGCTATGTCCTGCCATGGGGACAAATATCATTCTGAGGGGCCACCGTAATCACCAACCTGTTCTCAGCCCTCCCGTACATCGGACAAACCTTGGTAGAGTGGGCCTGAGGGGGATTTTCAGTAGACAACCCCACCCTAACCCGATTCTTCGCCATCCACTTCCTACTGCCCTTCCTAATCGCAGGAATCACCCTAGTCCACCTAACCTTCCTGCACGAATCGGGCTCAAACAACCCTTTGGGCATTGTGTCAGATTGTGATAAAATCCCGTTCCACCCATACTTTTCCCTCAAAGATGTCCTAGGGTTTATTCTTATACTCACCCCCCTGATAGCATTAGCCCTATTCTCACCAAACCTCCTAGGGGACCCAGAAAACTTCACCCCAGCGAACCCGCTAGTGACCCCACCACACATCAAGCCAGAATGATATTTCCTATTTGCTTACGCCATCCTACGCTCAATCCCGAACAAACTAGGAGGCGTCCTAGCACTAGCCGCCTCTGTACTGATCCTATTCTTAGTCCCCTTCCTTCACAAGTCAAAACAACGAACAATGACATTCCGGCCACTCTCTCAGCTCCTA
>BAB129
AAAAATAATTAACAACTCCCTAATTGACCTACCCGCACCTTCCAACATCTCCGCCTGATGAAACTTCGGGTCCCTCCTCGCCATTTGCCTGGTCACCCAAATTCTTACAGGCCTCCTGCTAGCCATACACTACACCGCAGACACCACCCTCGCCTTCTCCTCAGTGGCTAACACATGTCGAAACGTCCAGTACGGCTGACTCATCCGCAACCTGCACGCCAATGGCGCCTCATTCTTTTTCATCTGCATCTACCTACACATTGGTCGAGGCTTCTACTACGGCTCCTACCTGTACAAAGAAACCTGAAATACAGGAGTAGTCCTCCTACTCGCCCTCATGGCAACAGCCTTCGTAGGCTATGTCCTGCCATGGGGACAAATATCATTCTGAGGGGCCACCGTAATCACCAACCTGTTCTCAGCCCTCCCGTACATCGGACAAACCTTGGTAGAGTGGGCCTGAGGGGGATTTTCAGTAGACAACCCCACCCTAACCCGATTCTTCGCCATCCACTTCCTACTGCCCTTCCTAATCGCAGGAATCACCCTAGTCCACCTAACCTTCCTGCACGAATCGGGCTCAAACAACCCTTTGGGCATTGTGTCAGATTGTGATAAAATCCCGTTCCACCCATACTTTTCCCTCAAAGATGTCCTAGGGTTTATTCTTATACTCACCCCCCTGATAGCATTAGCCCTATTCTCACCAAACCTCCTAGGGGACCCAGAAAACTTCACCCCAGCGAACCCGCTAGTGACCCCACCACACATCAAGCCAGAATGATATTTCCTATTTGCTTACGCCATCCTACGCTCAATCCCGAACAAACTAGGAGGCGTCCTAGCACTAGCCGCCTCTGTACTGATCCTATTCTTAGTCCCCTTCCTTCACAAGTCAAAACAACGAACAATGACATTCCGGCCACTCTCTCAGCTCCTA
>BAB130
AAAAATAATTAACAACTCCCTAATTGACCTACCCGCACCTTCCAACATCTCCGCCTGATGAAACTTCGGGTCCCTCCTCGCCATTTGCCTGGTCACCCAAATTCTTACAGGCCTCCTGCTAGCCATACACTACACCGCAGACACCACCCTCGCCTTCTCCTCAGTGGCTAACACATGTCGAAACGTCCAGTACGGCTGACTCATCCGCAACCTGCACGCCAATGGCGCCTCATTCTTTTTCATCTGCATCTACCTACACATTGGTCGAGGCTTCTACTACGGCTCCTACCTGTACAAAGAAACCTGAAATACAGGAGTAGTCCTCCTACTCGCCCTCATGGCAACAGCCTTCGTAGGCTATGTCCTGCCATGGGGACAAATATCATTCTGAGGGGCCACCGTAATCACCAACCTGTTCTCAGCCCTCCCGTACATCGGACAAACCTTGGTAGAGTGGGCCTGAGGGGGATTTTCAGTAGACAACCCCACCCTAACCCGATTCTTCGCCATCCACTTCCTACTGCCCTTCCTAATCGCAGGAATCACCCTAGTCCACCTAACCTTCCTGCACGAATCGGGCTCAAACAACCCTTTGGGCATTGTGTCAGATTGTGATAAAATCCCGTTCCACCCATACTTTTCCCTCAAAGATGTCCTAGGGTTTATTCTTATACTCACCCCCCTGATAGCATTAGCCCTATTCTCACCAAACCTCCTAGGGGACCCAGAAAACTTCACCCCAGCGAACCCGCTAGTGACCCCACCACACATCAAGCCAGAATGATATTTCCTATTTGCTTACGCCATCCTACGCTCAATCCCGAACAAACTAGGAGGCGTCCTAGCACTAGCCGCCTCTGTACTGATCCTATTCTTAGTCCCCTTCCTTCACAAGTCAAAACAACGAACAATGACATTCCGGCCACTCTCTCAGCTCCTA
>BAB131
AAAAATAATTAACAACTCCCTAATTGACCTACCCGCACCTTCCAACATCTCCGCCTGATGAAACTTCGGGTCCCTCCTCGCCATTTGCCTGGTCACCCAAATTCTTACAGGCCTCCTGCTAGCCATACACTACACCGCAGACACCACCCTCGCCTTCTCCTCAGTGGCTAACACATGTCGAAACGTCCAGTACGGCTGACTCATCCGCAACCTGCACGCCAATGGCGCCTCATTCTTTTTCATCTGCATCTACCTACACATTGGTCGAGGCTTCTACTACGGCTCCTACCTGTACAAAGAAACCTGAAATACAGGAGTAGTCCTCCTACTCGCCCTCATGGCAACAGCCTTCGTAGGCTATGTCCTGCCATGGGGACAAATATCATTCTGAGGGGCCACCGTAATCACCAACCTGTTCTCAGCCCTCCCGTACATCGGACAAACCTTGGTAGAGTGGGCCTGAGGGGGATTTTCAGTAGACAACCCCACCCTAACCCGATTCTTCGCCATCCACTTCCTACTGCCCTTCCTAATCGCAGGAATCACCCTAGTCCACCTAACCTTCCTGCACGAATCGGGCTCAAACAACCCTTTGGGCATTGTGTCAGATTGTGATAAAATCCCGTTCCACCCATACTTTTCCCTCAAAGATGTCCTAGGGTTTATTCTTATACTCACCCCCCTGATAGCATTAGCCCTATTCTCACCAAACCTCCTAGGGGACCCAGAAAACTTCACCCCAGCGAACCCGCTAGTGACCCCACCACACATCAAGCCAGAATGATATTTCCTATTTGCTTACGCCATCCTACGCTCAATCCCGAACAAACTAGGAGGCGTCCTAGCACTAGCCGCCTCTGTACTGATCCTATTCTTAGTCCCCTTCCTTCACAAGTCAAAACAACGAACAATGACATTCCGGCCACTCTCTCAGCTCCTA
>BAB132
AAAAATAATTAACAACTCCCTAATTGACCTACCCGCACCTTCCAACATCTCCGCCTGATGAAACTTCGGGTCCCTCCTCGCCATTTGCCTGGTCACCCAAATTCTTACAGGCCTCCTGCTAGCCATACACTACACCGCAGACACCACCCTCGCCTTCTCCTCAGTGGCTAACACATGTCGAAACGTCCAGTACGGCTGACTCATCCGCAACCTGCACGCCAATGGCGCCTCATTCTTTTTCATCTGCATCTACCTACACATTGGTCGAGGCTTCTACTACGGCTCCTACCTGTACAAAGAAACCTGAAATACAGGAGTAGTCCTCCTACTCGCCCTCATGGCAACAGCCTTCGTAGGCTATGTCCTGCCATGGGGACAAATATCATTCTGAGGGGCCACCGTAATCACCAACCTGTTCTCAGCCCTCCCGTACATCGGACAAACCTTGGTAGAGTGGGCCTGAGGGGGATTTTCAGTAGACAACCCCACCCTAACCCGATTCTTCGCCATCCACTTCCTACTGCCCTTCCTAATCGCAGGAATCACCCTAGTCCACCTAACCTTCCTGCACGAATCGGGCTCAAACAACCCTTTGGGCATTGTGTCAGATTGTGATAAAATCCCGTTCCACCCATACTTTTCCCTCAAAGATGTCCTAGGGTTTATTCTTATACTCACCCCCCTGATAGCATTAGCCCTATTCTCACCAAACCTCCTAGGGGACCCAGAAAACTTCACCCCAGCGAACCCGCTAGTGACCCCACCACACATCAAGCCAGAATGATATTTCCTATTTGCTTACGCCATCCTACGCTCAATCCCGAACAAACTAGGAGGCGTCCTAGCACTAGCCGCCTCTGTACTGATCCTATTCTTAGTCCCCTTCCTTCACAAGTCAAAACAACGAACAATGACATTCCGGCCACTCTCTCAGCTCCTA
>BAB133
AAAAATAATTAACAACTCCCTAATTGACCTACCCGCACCTTCCAACATCTCCGCCTGATGAAACTTCGGGTCCCTCCTCGCCATTTGCCTGGTCACCCAAATTCTTACAGGCCTCCTGCTAGCCATACACTACACCGCAGACACCACCCTCGCCTTCTCCTCAGTGGCTAACACATGTCGAAACGTCCAGTACGGCTGACTCATCCGCAACCTGCACGCCAATGGCGCCTCATTCTTTTTCATCTGCATCTACCTACACATTGGTCGAGGCTTCTACTACGGCTCCTACCTGTACAAAGAAACCTGAAATACAGGAGTAGTCCTCCTACTCGCCCTCATGGCAACAGCCTTCGTAGGCTATGTCCTGCCATGGGGACAAATATCATTCTGAGGGGCCACCGTAATCACCAACCTGTTCTCAGCCCTCCCGTACATCGGACAAACCTTGGTAGAGTGGGCCTGAGGGGGATTTTCAGTAGACAACCCCACCCTAACCCGATTCTTCGCCATCCACTTCCTACTGCCCTTCCTAATCGCAGGAATCACCCTAGTCCACCTAACCTTCCTGCACGAATCGGGCTCAAACAACCCTTTGGGCATTGTGTCAGATTGTGATAAAATCCCGTTCCACCCATACTTTTCCCTCAAAGATGTCCTAGGGTTTATTCTTATACTCACCCCCCTGATAGCATTAGCCCTATTCTCACCAAACCTCCTAGGGGACCCAGAAAACTTCACCCCAGCGAACCCGCTAGTGACCCCACCACACATCAAGCCAGAATGATATTTCCTATTTGCTTACGCCATCCTACGCTCAATCCCGAACAAACTAGGAGGCGTCCTAGCACTAGCCGCCTCTGTACTGATCCTATTCTTAGTCCCCTTCCTTCACAAGTCAAAACAACGAACAATGACATTCCGGCCACTCTCTCAGCTCCTA
>BAB134
AAAAATAATTAACAACTCCCTAATTGACCTACCCGCACCTTCCAACATCTCCGCCTGATGAAACTTCGGGTCCCTCCTCGCCATTTGCCTGGTCACCCAAATCCTTACAGGCCTCCTGCTAGCCATACACTACACCGCAGACACCACCCTCGCCTTCTCCTCAGTGGCTAACACGTGTCGAAACGTCCAGTAGGGCTGACTCATCCGCAACCTGCACGCCAATGGCGCCTCATTCTTTTTCATCTGCATCTACCTACACATTGGTCGAGGCTTCTACTACGGCTCCTACCTGTACAAAGAAACCTGAAATACAGGAGTAGTCCTCCTACTCGCCCTCATGGCAACAGCCTTCGTAGGCTATGTCCTGCCATGGGGACAAATATCATTCTGAGGGGCCACCGTAATCACCAACCTGTTCTCAGCCCTCCCGTACATCGGACAAACCTTGGTAGAGTGGGCCTGAGGGGGATTTTCAGTAGACAACCCCACCCTAACCCGATTCTTCGCCATCCACTTCCTACTGCCCTTCCTAATCGCAGGAATCACCCTAGTCCACCTAACCTTCCTGCACGAATCGGGCTCAAACAACCCTTTGGGCATTGTGTCAGATTGTGATAAAATCCCGTTCCACCCATACTTTTCCCTCAAAGATGTCCTAGGGTTTATTCTTATACTCACCCCCCTGATAGCATTAGCCCTATTCTCACCAAACCTCCTAGGGGACCCAGAAAACTTCACCCCAGCGAACCCGCTAGTGACCCCACCACACATCAAGCCAGAATGATATTTCCTATTTGCTTACGCCATCCTACGCTCAATCCCGAACAAACTAGGAGGCGTCCTAGCACTAGCCGCCTCTGTACTGATCCTATTCTTAGTCCCCTTCCTTCACAAGTCAAAACAACGAACAATGACATTCCGGCCACTCTCTCAGCTCCTA
>BAB135
AAAAATAATTAACAACTCCCTAATTGACCTACCCGCACCTTCCAACATCTCCGCCTGATGAAACTTCGGGTCCCTCCTCGCCATTTGCCTGGTCACCCAAATCCTTACAGGCCTCCTGCTAGCCATACACTACACCGCAGACACCACCCTCGCCTTCTCCTCAGTGGCTAACACATGTCGAAACGTCCAGTACGGCTGACTCATCCGCAACCTGCACGCCAATGGCGCCTCATTCTTTTTCATCTGCATCTACCTACACATTGGTCGAGGCTTCTACTACGGCTCCTACCTGTACAAAGAAACCTGAAATACAGGAGTAGTCCTCCTACTCGCCCTCATGGCAACAGCCTTCGTAGGCTATGTCCTGCCATGGGGACAAATATCATTCTGAGGGGCCACCGTAATCACCAACCTGTTCTCAGCCCTCCCGTACATCGGACAAACCTTGGTAGAGTGGGCCTGAGGGGGATTTTCAGTAGACAACCCCACCCTAACCCGATTCTTCGCCATCCACTTCCTACTGCCCTTCCTAATCGCAGGAATCACCCTAGTCCACCTAACCTTCCTGCACGAATCGGGCTCAAACAACCCTTTGGGCATTGTGTCAGATTGTGATAAAATCCCGTTCCACCCATACTTTTCCCTCAAAGATGTCCTAGGGTTTATTCTTATACTCACCCCCCTGATAGCATTAGCCCTATTCTCACCAAACCTCCTAGGGGACCCAGAAAACTTCACCCCAGCGAACCCGCTAGTGACCCCACCACACATCAAGCCAGAATGATATTTCCTATTTGCTTACGCCATCCTACGCTCAATCCCGAACAAACTAGGAGGCGTCCTAGCACTAGCCGCCTCTGTACTGATCCTATTCTTAGTCCCCTTCCTTCACAAGTCAAAACAACGAACAATGACATTCCGGCCACTCTCTCAGCTCCTA
>BAB136
AAAAATAATTAACAACTCCCTAATTGACCTACCCGCACCTTCCAACATCTCCGCCTGATGAAACTTCGGGTCCCTCCTCGCCATTTGCCTGGTCACCCAAATTCTTACAGGCCTCCTGCTAGCCATACACTACACCGCAGACACCACCCTCGCCTTCTCCTCAGTGGCTAACACATGTCGAAACGTCCAGTACGGCTGACTCATCCGCAACCTGCACGCCAATGGCGCCTCATTCTTTTTCATCTGCATCTACCTACACATTGGTCGAGGCTTCTACTACGGCTCCTACCTGTACAAAGAAACCTGAAATACAGGAGTAGTCCTCCTACTCGCCCTCATGGCAACAGCCTTCGTAGGCTATGTCCTGCCATGGGGACAAATATCATTCTGAGGGGCCACCGTAATCACCAACCTGTTCTCAGCCCTCCCGTACATCGGACAAACCTTGGTAGAGTGGGCCTGAGGGGGATTTTCAGTAGACAACCCCACCCTAACCCGATTCTTCGCCATCCACTTCCTACTGCCCTTCCTAATCGCAGGAATCACCCTAGTCCACCTAACCTTCCTGCACGAATCGGGCTCAAACAACCCTTTGGGCATTGTGTCAGATTGTGATAAAATCCCGTTCCACCCATACTTTTCCCTCAAAGATGTCCTAGGGTTTATTCTTATACTCACCCCCCTGATAGCATTAGCCCTATTCTCACCAAACCTCCTAGGGGACCCAGAAAACTTCACCCCAGCGAACCCGCTAGTGACCCCACCACACATCAAGCCAGAATGATATTTCCTATTTGCTTACGCCATCCTACGCTCAATCCCGAACAAACTAGGAGGCGTCCTAGCACTAGCCGCCTCTGTACTGATCCTATTCTTAGTCCCCTTCCTTCACAAGTCAAAACAACGAACAATGACATTCCGGCCACTCTCTCAGCTCCTA
>BAB137
AAAAATAATTAACAACTCCCTAATTGACCTACCCGCACCTTCCAACATCTCCGCCTGATGAAACTTCGGGTCCCTCCTCGCCATTTGCCTGGTCACCCAAATTCTTACAGGCCTCCTGCTAGCCATACACTACACCGCAGACACCACCCTCGCCTTCTCCTCAGTGGCTAACACATGTCGAAACGTCCAGTACGGCTGACTCATCCGCAACCTGCACGCCAATGGCGCCTCATTCTTTTTCATCTGCATCTACCTACACATTGGTCGAGGCTTCTACTACGGCTCCTACCTGTACAAAGAAACCTGAAATACAGGAGTAGTCCTCCTACTCGCCCTCATGGCAACAGCCTTCGTAGGCTATGTCCTGCCATGGGGACAAATATCATTCTGAGGGGCCACCGTAATCACCAACCTGTTCTCAGCCCTCCCGTACATCGGACAAACCTTGGTAGAGTGGGCCTGAGGGGGATTTTCAGTAGACAACCCCACCCTAACCCGATTCTTCGCCATCCACTTCCTACTGCCCTTCCTAATCGCAGGAATCACCCTAGTCCACCTAACCTTCCTGCACGAATCGGGCTCAAACAACCCTTTGGGCATTGTGTCAGATTGTGATAAAATCCCGTTCCACCCATACTTTTCCCTCAAAGATGTCCTAGGGTTTATTCTTATACTCACCCCCCTGATAGCATTAGCCCTATTCTCACCAAACCTCCTAGGGGACCCAGAAAACTTCACCCCAGCGAACCCGCTAGTGACCCCACCACACATCAAGCCAGAATGATATTTCCTATTTGCTTACGCCATCCTACGCTCAATCCCGAACAAACTAGGAGGCGTCCTAGCACTAGCCGCCTCTGTACTGATCCTATTCTTAGTCCCCTTCCTTCACAAGTCAAAACAACGAACAATGACATTCCGGCCACTCTCTCAGCTCCTA
>BAB139
AAAAATAATTAACAACTCCCTAATTGACCTACCCGCACCTTCCAACATCTCCGCCTGATGAAACTTCGGGTCCCTCCTCGCCATTTGCCTGGTCACCCAAATTCTTACAGGCCTCCTGCTAGCCATACACTACACCGCAGACACCACCCTCGCCTTCTCCTCAGTGGCTAACACATGTCGAAACGTCCAGTACGGCTGACTCATCCGCAACCTGCACGCCAATGGCGCCTCATTCTTTTTCATCTGCATCTACCTACACATTGGTCGAGGCTTCTACTACGGCTCCTACCTGTACAAAGAAACCTGAAATACAGGAGTAGTCCTCCTACTCGCCCTCATGGCAACAGCCTTCGTAGGCTATGTCCTGCCATGGGGACAAATATCATTCTGAGGGGCCACCGTAATCACCAACCTGTTCTCAGCCCTCCCGTACATCGGACAAACCTTGGTAGAGTGGGCCTGAGGGGGATTTTCAGTAGACAACCCCACCCTAACCCGATTCTTCGCCATCCACTTCCTACTGCCCTTCCTAATCGCAGGAATCACCCTAGTCCACCTAACCTTCCTGCACGAATCGGGCTCAAACAACCCTTTGGGCATTGTGTCAGATTGTGATAAAATCCCGTTCCACCCATACTTTTCCCTCAAAGATGTCCTAGGGTTTATTCTTATACTCACCCCCCTGATAGCATTAGCCCTATTCTCACCAAACCTCCTAGGGGACCCAGAAAACTTCACCCCAGCGAACCCGCTAGTGACCCCACCACACATCAAGCCAGAATGATATTTCCTATTTGCTTACGCCATCCTACGCTCAATCCCGAACAAACTAGGAGGCGTCCTAGCACTAGCCGCCTCTGTACTGATCCTATTCTTAGTCCCCTTCCTTCACAAGTCAAAACAACGAACAATGACATTCCGGCCACTCTCTCAGCTCCTA
>BAB140
AAAAATAATTAACAACTCCCTAATTGACCTACCCGCACCTTCCAACATCTCCGCCTGATGAAACTTCGGGTCCCTCCTCGCCATTTGCCTGGTCACCCAAATTCTTACAGGCCTCCTGCTAGCCATACACTACACCGCAGACACCACCCTCGCCTTCTCCTCAGTGGCTAACACATGTCGAAACGTCCAGTACGGCTGACTCATCCGCAACCTGCACGCCAATGGCGCCTCATTCTTTTTCATCTGCATCTACCTACACATTGGTCGAGGCTTCTACTACGGCTCCTACCTGTACAAAGAAACCTGAAATACAGGAGTAGTCCTCCTACTCGCCCTCATGGCAACAGCCTTCGTAGGCTATGTCCTGCCATGGGGACAAATATCATTCTGAGGGGCCACCGTAATCACCAACCTGTTCTCAGCCCTCCCGTACATCGGACAAACCTTGGTAGAGTGGGCCTGAGGGGGATTTTCAGTAGACAACCCCACCCTAACCCGATTCTTCGCCATCCACTTCCTACTGCCCTTCCTAATCGCAGGAATCACCCTAGTCCACCTAACCTTCCTGCACGAATCGGGCTCAAACAACCCTTTGGGCATTGTGTCAGATTGTGATAAAATCCCGTTCCACCCATACTTTTCCCTCAAAGATGTCCTAGGGTTTATTCTTATACTCACCCCCCTGATAGCATTAGCCCTATTCTCACCAAACCTCCTAGGGGACCCAGAAAACTTCACCCCAGCGAACCCGCTAGTGACCCCACCACACATCAAGCCAGAATGATATTTCCTATTTGCTTACGCCATCCTACGCTCAATCCCGAACAAACTAGGAGGCGTCCTAGCACTAGCCGCCTCTGTACTGATCCTATTCTTAGTCCCCTTCCTTCACAAGTCAAAACAACGAACAATGACATTCCGGCCACTCTCTCAGCTCCTA
>OYA1
AAAAATAATTAACAACTCCCTAATTGACCTACCCGCACCTTCCAACATCTCCGCCTGATGAAACTTCGGGTCCCTCCTCGCCATTTGCCTGGTCACCCAAATTCTTACAGGCCTCCTGCTAGCCATACACTACACCGCAGACACCACCCTCGCCTTCTCCTCAGTGGCTAACACATGTCGAAACGTCCAGTACGGCTGACTCATCCGCAACCTGCACGCCAATGGCGCCTCATTCTTTTTCATCTGCATCTACCTACACATTGGTCGAGGCTTCTACTACGGCTCCTACCTGTACAAAGAAACCTGAAATACAGGAGTAGTCCTCCTACTCGCCCTCATGGCAACAGCCTTCGTAGGCTATGTCCTGCCATGGGGACAAATATCATTCTGAGGGGCCACCGTAATCACCAACCTGTTCTCAGCCCTCCCGTACATCGGACAAACCTTGGTAGAGTGGGCCTGAGGGGGATTTTCAGTAGACAACCCCACCCTAACCCGATTCTTCGCCATCCACTTCCTACTGCCCTTCCTAATCGCAGGAATCACCCTAGTCCACCTAACCTTCCTGCACGAATCGGGCTCAAACAACCCTTTGGGCATTGTGTCAGATTGTGATAAAATCCCGTTCCACCCATACTTTTCCCTCAAAGATGTCCTAGGGTTTATTCTTATACTCACCCCCCTGATAGCATTAGCCCTATTCTCACCAAACCTCCTAGGGGACCCAGAAAACTTCACCCCAGCGAACCCGCTAGTGACCCCACCACACATCAAGCCAGAATGATATTTCCTATTTGCTTACGCCATCCTACGCTCAATCCCGAACAAACTAGGAGGCGTCCTAGCACTAGCCGCCTCTGTACTGATCCTATTCTTAGTCCCCTTCCTTCACAAGTCAAAACAACGAACAATGACATTCCGGCCACTCTCTCAGCTCCTA
>OYA10
AAAAATAATTAACAACTCCCTAATTGACCTACCCGCACCTTCCAACATCTCCGCCTGATGAAACTTCGGGTCCCTCCTCGTCATTTGCCTGGTCACCCAAATTCTTACAGGCCTCCTGCTAGCCATACACTACACCGCAGACACCACCCTCGCCTTCTCCTCAGTGGCTAACACATGTCGAAACGTCCAGTACGGCTGACTCATCCGCAACCTGCACGCCAATGGCGCCTCATTCTTTTTCATCTGCATCTACCTACACATTGGTCGAGGCTTCTACTACGGCTCCTACCTGTACAAAGAAACCTGAAATACAGGAGTAGTCCTCCTACTCGCCCTCATGGCAACAGCCTTCGTAGGCTATGTCCTGCCATGGGGACAAATATCATTCTGAGGGGCCACCGTAATCACCAACCTGTTCTCAGCCCTCCCGTACATCGGACAAACCTTGGTAGAGTGGGCCTGAGGGGGATTTTCAGTAGACAACCCCACCCTAACCCGATTCTTCGCCATCCACTTCCTACTGCCCTTCCTAATCGCAGGAATCACCCTAGTCCACCTAACCTTCCTGCACGAATCGGGCTCAAACAACCCTTTGGGCATTGTGTCAGATTGTGATAAAATCCCGTTCCACCCATACTTTTCCCTCAAAGATGTCCTAGGGTTTATTCTTATACTCACCCCCCTGATAGCATTAGCCCTATTCTCACCAAACCTCCTAGGGGACCCAGAAAACTTCACCCCAGCGAACCCGCTAGTGACCCCACCACACATCAAGCCAGAATGATATTTCCTATTTGCTTACGCCATCCTACGCTCAATCCCGAACAAACTAGGAGGCGTCCTAGCACTAGCCGCCTCTGTACTGATCCTATTCTTAGTCCCCTTCCTTCACAAGTCAAAACAACGAACAATGACATTCCGGCCACTCTCTCAGCTCCTA
>OYA11
AAAAATAATTAACAACTCCCTAATTGACCTACCCGCACCTTCCAACATCTCCGCCTGATGAAACTTCGGGTCCCTCCTCGCCATTTGCCTGGTCACCCAAATTCTTACAGGCCTCCTGCTAGCCATACACTACACCGCAGACACCACCCTCGCCTTCTCCTCAGTGGCTAACACATGTCGAAACGTCCAGTACGGCTGACTCATCCGCAACCTGCACGCCAATGGCGCCTCATTCTTTTTCATCTGCATCTACCTACACATTGGTCGAGGCTTCTACTACGGCTCCTACCTGTACAAAGAAACCTGAAATACAGGAGTAGTCCTCCTACTCGCCCTCATGGCAACAGCCTTCGTAGGCTATGTCCTGCCATGGGGACAAATATCATTCTGAGGGGCCACCGTAATCACCAACCTGTTCTCAGCCCTCCCGTACATCGGACAAACCTTGGTAGAGTGGGCCTGAGGGGGATTTTCAGTAGACAACCCCACCCTAACCCGATTCTTCGCCATCCACTTCCTACTGCCCTTCCTAATCGCAGGAATCACCCTAGTCCACCTAACCTTCCTGCACGAATCGGGCTCAAACAACCCTTTGGGCATTGTGTCAGATTGTGATAAAATCCCGTTCCACCCATACTTTTCCCTCAAAGATGTCCTAGGGTTTATTCTTATACTCACCCCCCTGATAGCATTAGCCCTATTCTCACCAAACCTCCTAGGGGACCCAGAAAACTTCACCCCAGCGAACCCGCTAGTGACCCCACCACACATCAAGCCAGAATGATATTTCCTATTTGCTTACGCCATCCTACGCTCAATCCCGAACAAACTAGGAGGCGTCCTAGCACTAGCCGCCTCTGTACTGATCCTATTCTTAGTCCCCTTCCTTCACAAGTCAAAACAACGAACAATGACATTCCGGCCACTCTCTCAGCTCCTA
>OYA12
AAAAATAATTAACAACTCCCTAATTGACCTACCCGCACCTTCCAACATCTCCGCCTGATGAAACTTCGGGTCCCTCCTCGCCATTTGCCTGGTCACCCAAATTCTTACAGGCCTCCTGCTAGCCATACACTACACCGCAGACACCACCCTCGCCTTCTCCTCAGTGGCTAACACATGTCGAAACGTCCAGTACGGCTGACTCATCCGCAACCTGCACGCCAATGGCGCCTCATTCTTTTTCATCTGCATCTACCTACACATTGGTCGAGGCTTCTACTACGGCTCCTACCTGTACAAAGAAACCTGAAATACAGGAGTAGTCCTCCTACTCGCCCTCATGGCAACAGCCTTCGTAGGCTATGTCCTGCCATGGGGACAAATATCATTCTGAGGGGCCACCGTAATCACCAACCTGTTCTCAGCCCTCCCGTACATCGGACAAACCTTGGTAGAGTGGGCCTGAGGGGGATTTTCAGTAGACAACCCCACCCTAACCCGATTCTTCGCCATCCACTTCCTACTGCCCTTCCTAATCGCAGGAATCACCCTAGTCCACCTAACCTTCCTGCACGAATCGGGCTCAAACAACCCTTTGGGCATTGTGTCAGATTGTGATAAAATCCCGTTCCACCCATACTTTTCCCTCAAAGATGTCCTAGGGTTTATTCTTATACTCACCCCCCTGATAGCATTAGCCCTATTCTCACCAAACCTCCTAGGGGACCCAGAAAACTTCACCCCAGCGAACCCGCTAGTGACCCCACCACACATCAAGCCAGAATGATATTTCCTATTTGCTTACGCCATCCTACGCTCAATCCCGAACAAACTAGGAGGCGTCCTAGCACTAGCCGCCTCTGTACTGATCCTATTCTTAGTCCCCTTCCTTCACAAGTCAAAACAACGAACAATGACATTCCGGCCACTCTCTCAGCTCCTA
>OYA13
AAAAATAATTAACAACTCCCTAATTGACCTACCCGCACCTTCCAACATCTCCGCCTGATGAAACTTCGGGTCCCTCCTCGCCATTTGCCTGGTCACCCAAATTCTTACAGGCCTCCTGCTAGCCATACACTACACCGCAGACACCACCCTCGCCTTCTCCTCAGTGGCTAACACATGTCGAAACGTCCAGTACGGCTGACTCATCCGCAACCTGCACGCCAATGGCGCCTCATTCTTTTTCATCTGCATCTACCTACACATTGGTCGAGGCTTCTACTACGGCTCCTACCTGTACAAAGAAACCTGAAATACAGGAGTAGTCCTCCTACTCGCCCTCATGGCAACAGCCTTCGTAGGCTATGTCCTGCCATGGGGACAAATATCATTCTGAGGGGCCACCGTAATCACCAACCTGTTCTCAGCCCTCCCGTACATCGGACAAACCTTGGTAGAGTGGGCCTGAGGGGGATTTTCAGTAGACAACCCCACCCTAACCCGATTCTTCGCCATCCACTTCCTACTGCCCTTCCTAATCGCAGGAATCACCCTAGTCCACCTAACCTTCCTGCACGAATCGGGCTCAAACAACCCTTTGGGCATTGTGTCAGATTGTGATAAAATCCCGTTCCACCCATACTTTTCCCTCAAAGATGTCCTAGGGTTTATTCTTATACTCACCCCCCTGATAGCATTAGCCCTATTCTCACCAAACCTCCTAGGGGACCCAGAAAACTTCACCCCAGCGAACCCGCTAGTGACCCCACCACACATCAAGCCAGAATGATATTTCCTATTTGCTTACGCCATCCTACGCTCAATCCCGAACAAACTAGGAGGCGTCCTAGCACTAGCCGCCTCTGTACTGATCCTATTCTTAGTCCCCTTCCTTCACAAGTCAAAACAACGAACAATGACATTCCGGCCACTCTCTCAGCTCCTA
>OYA14
AAAAATAATTAACAACTCCCTAATTGACCTACCCGCACCTTCCAACATCTCCGCCTGATGAAACTTCGGGTCCCTCCTCGCCATTTGCCTGGTCACCCAAATTCTTACAGGCCTCCTGCTAGCCATACACTACACCGCAGACACCACCCTCGCCTTCTCCTCAGTGGCTAACACATGTCGAAACGTCCAGTACGGCTGACTCATCCGCAACCTGCACGCCAATGGCGCCTCATTCTTTTTCATCTGCATCTACCTACACATTGGTCGAGGCTTCTACTACGGCTCCTACCTGTACAAAGAAACCTGAAATACAGGAGTAGTCCTCCTACTCGCCCTCATGGCAACAGCCTTCGTAGGCTATGTCCTGCCATGGGGACAAATATCATTCTGAGGGGCCACCGTAATCACCAACCTGTTCTCAGCCCTCCCGTACATCGGACAAACCTTGGTAGAGTGGGCCTGAGGGGGATTTTCAGTAGACAACCCCACCCTAACCCGATTCTTCGCCATCCACTTCCTACTGCCCTTCCTAATCGCAGGAATCACCCTAGTCCACCTAACCTTCCTGCACGAATCGGGCTCAAACAACCCTTTGGGCATTGTGTCAGATTGTGATAAAATCCCGTTCCACCCATACTTTTCCCTCAAAGATGTCCTAGGGTTTATTCTTATACTCACCCCCCTGATAGCATTAGCCCTATTCTCACCAAACCTCCTAGGGGACCCAGAAAACTTCACCCCAGCGAACCCGCTAGTGACCCCACCACACATCAAGCCAGAATGATATTTCCTATTTGCTTACGCCATCCTACGCTCAATCCCGAACAAACTAGGAGGCGTCCTAGCACTAGCCGCCTCTGTACTGATCCTATTCTTAGTCCCCTTCCTTCACAAGTCAAAACAACGAACAATGACATTCCGGCCACTCTCTCAGCTCCTA
>OYA15
AAAAATAATTAACAACTCCCTAATTGACCTACCCGCACCTTCCAACATCTCCGCCTGATGAAACTTCGGGTCCCTCCTCGCCATTTGCCTGGTCACCCAAATTCTTACAGGCCTCCTGCTAGCCATACACTACACCGCAGACACCACCCTCGCCTTCTCCTCAGTGGCTAACACATGTCGAAACGTCCAGTACGGCTGACTCATCCGCAACCTGCACGCCAATGGCGCCTCATTCTTTTTCATCTGCATCTACCTACACATTGGTCGAGGCTTCTACTACGGCTCCTACCTGTACAAAGAAACCTGAAATACAGGAGTAGTCCTCCTACTCGCCCTCATGGCAACAGCCTTCGTAGGCTATGTCCTGCCATGGGGACAAATATCATTCTGAGGGGCCACCGTAATCACCAACCTGTTCTCAGCCCTCCCGTACATCGGACAAACCTTGGTAGAGTGGGCCTGAGGGGGATTTTCAGTAGACAACCCCACCCTAACCCGATTCTTCGCCATCCACTTCCTACTGCCCTTCCTAATCGCAGGAATCACCCTAGTCCACCTAACCTTCCTGCACGAATCGGGCTCAAACAACCCTTTGGGCATTGTGTCAGATTGTGATAAAATCCCGTTCCACCCATACTTTTCCCTCAAAGATGTCCTAGGGTTTATTCTTATACTCACCCCCCTGATAGCATTAGCCCTATTCTCACCAAACCTCCTAGGGGACCCAGAAAACTTCACCCCAGCGAACCCGCTAGTGACCCCACCACACATCAAGCCAGAATGATATTTCCTATTTGCTTACGCCATCCTACGCTCAATCCCGAACAAACTAGGAGGCGTCCTAGCACTAGCCGCCTCTGTACTGATCCTATTCTTAGTCCCCTTCCTTCACAAGTCAAAACAACGAACAATGACATTCCGGCCACTCTCTCAGCTCCTA
>OYA16
AAAAATAATTAACAACTCCCTAATTGACCTACCCGCACCTTCCAACATCTCCGCCTGATGAAACTTCGGGTCCCTCCTCGCCATTTGCCTGGTCACCCAAATCCTTACAGGCCTCCTGCTAGCCATACACTACACCGCAGACACCACCCTCGCCTTCTCCTCAGTGGCTAACACATGTCGAAACGTCCAGTACGGCTGACTCATCCGCAACCTGCACGCCAATGGCGCCTCATTCTTTTTCATCTGCATCTACCTACACATTGGTCGAGGCTTCTACTACGGCTCCTACCTGTACAAAGAAACCTGAAATACAGGAGTAGTCCTCCTACTCGCCCTCATGGCAACAGCCTTCGTAGGCTATGTCCTGCCATGGGGACAAATATCATTCTGAGGGGCCACCGTAATCACCAACCTGTTCTCAGCCCTCCCGTACATCGGACAAACCTTGGTAGAGTGGGCCTGAGGGGGATTTTCAGTAGACAACCCCACCCTAACCCGATTCTTCGCCATCCACTTCCTACTGCCCTTCCTAATCGCAGGAATCACCCTAGTCCACCTAACCTTCCTGCACGAATCGGGCTCAAACAACCCTTTGGGCATTGTGTCAGATTGTGATAAAATCCCGTTCCACCCATACTTTTCCCTCAAAGATGTCCTAGGGTTTATTCTTATACTCACCCCCCTGATAGCATTAGCCCTATTCTCACCAAACCTCCTAGGGGACCCAGAAAACTTCACCCCAGCGAACCCGCTAGTGACCCCACCACACATCAAGCCAGAATGATATTTCCTATTTGCTTACGCCATCCTACGCTCAATCCCGAACAAACTAGGAGGCGTCCTAGCACTAGCCGCCTCTGTACTGATCCTATTCTTAGTCCCCTTCCTTCACAAGTCAAAACAACGAACAATGACATTCCGGCCACTCTCTCAGCTCCTA
>OYA17
AAAAATAATTAACAACTCCCTAATTGACCTACCCGCACCTTCCAACATCTCCGCCTGATGAAACTTCGGGTCCCTCCTCGCCATTTGCCTGGTCACCCAAATTCTTACAGGCCTCCTGCTAGCCATACACTACACCGCAGACACCACCCTCGCCTTCTCCTCAGTGGCTAACACATGTCGAAACGTCCAGTACGGCTGACTCATCCGCAACCTGCACGCCAATGGCGCCTCATTCTTTTTCATCTGCATCTACCTACACATTGGTCGAGGCTTCTACTACGGCTCCTACCTGTACAAAGAAACCTGAAATACAGGAGTAGTCCTCCTACTCGCCCTCATGGCAACAGCCTTCGTAGGCTATGTCCTGCCATGGGGACAAATATCATTCTGAGGGGCCACCGTAATCACCAACCTGTTCTCAGCCCTCCCGTACATCGGACAAACCTTGGTAGAGTGGGCCTGAGGGGGATTTTCAGTAGACAACCCCACCCTAACCCGATTCTTCGCCATCCACTTCCTACTGCCCTTCCTAATCGCAGGAATCACCCTAGTCCACCTAACCTTCCTGCACGAATCGGGCTCAAACAACCCTTTGGGCATTGTGTCAGATTGTGATAAAATCCCGTTCCACCCATACTTTTCCCTCAAAGATGTCCTAGGGTTTATTCTTATACTCACCCCCCTGATAGCATTAGCCCTATTCTCACCAAACCTCCTAGGGGACCCAGAAAACTTCACCCCAGCGAACCCGCTAGTGACCCCACCACACATCAAGCCAGAATGATATTTCCTATTTGCTTACGCCATCCTACGCTCAATCCCGAACAAACTAGGAGGCGTCCTAGCACTAGCCGCCTCTGTACTGATCCTATTCTTAGTCCCCTTCCTTCACAAGTCAAAACAACGAACAATGACATTCCGGCCACTCTCTCAGCTCCTA
>OYA18
AAAAATAATTAACAACTCCCTAATTGACCTACCCGCACCTTCCAACATCTCCGCCTGATGAAACTTCGGGTCCCTCCTCGCCATTTGCCTGGTCACCCAAATTCTTACAGGCCTCCTGCTAGCCATACACTACACCGCAGACACCACCCTCGCCTTCTCCTCAGTGGCTAACACATGTCGAAACGTCCAGTACGGCTGACTCATCCGCAACCTGCACGCCAATGGCGCCTCATTCTTTTTCATCTGCATCTACCTACACATTGGTCGAGGCTTCTACTACGGCTCCTACCTGTACAAAGAAACCTGAAATACAGGAGTAGTCCTCCTACTCGCCCTCATGGCAACAGCCTTCGTAGGCTATGTCCTGCCATGGGGACAAATATCATTCTGAGGGGCCACCGTAATCACCAACCTGTTCTCAGCCCTCCCGTACATCGGACAAACCTTGGTAGAGTGGGCCTGAGGGGGATTTTCAGTAGACAACCCCACCCTAACCCGATTCTTCGCCATCCACTTCCTACTGCCCTTCCTAATCGCAGGAATCACCCTAGTCCACCTAACCTTCCTGCACGAATCGGGCTCAAACAACCCTTTGGGCATTGTGTCAGATTGTGATAAAATCCCGTTCCACCCATACTTTTCCCTCAAAGATGTCCTAGGGTTTATTCTTATACTCACCCCCCTGATAGCATTAGCCCTATTCTCACCAAACCTCCTAGGGGACCCAGAAAACTTCACCCCAGCGAACCCGCTAGTGACCCCACCACACATCAAGCCAGAATGATATTTCCTATTTGCTTACGCCATCCTACGCTCAATCCCGAACAAACTAGGAGGCGTCCTAGCACTAGCCGCCTCTGTACTGATCCTATTCTTAGTCCCCTTCCTTCACAAGTCAAAACAACGAACAATGACATTCCGGCCACTCTCTCAGCTCCTA
>OYA2
AAAAATAATTAACAACTCCCTAATTGACCTACCCGCACCTTCCAACATCTCCGCCTGATGAAACTTCGGGTCCCTCCTCGCCATTTGCCTGGTCACCCAAATTCTTACAGGCCTCCTGCTAGCCATACACTACACCGCAGACACCACCCTCGCCTTCTCCTCAGTGGCTAACACATGTCGAAACGTCCAGTACGGCTGACTCATCCGCAACCTGCACGCCAATGGCGCCTCATTCTTTTTCATCTGCATCTACCTACACATTGGTCGAGGCTTCTACTACGGCTCCTACCTGTACAAAGAAACCTGAAATACAGGAGTAGTCCTCCTACTCGCCCTCATGGCAACAGCCTTCGTAGGCTATGTCCTGCCATGGGGACAAATATCATTCTGAGGGGCCACCGTAATCACCAACCTGTTCTCAGCCCTCCCGTACATCGGACAAACCTTGGTAGAGTGGGCCTGAGGGGGATTTTCAGTAGACAACCCCACCCTAACCCGATTCTTCGCCATCCACTTCCTACTGCCCTTCCTAATCGCAGGAATCACCCTAGTCCACCTAACCTTCCTGCACGAATCGGGCTCAAACAACCCTTTGGGCATTGTGTCAGATTGTGATAAAATCCCGTTCCACCCATACTTTTCCCTCAAAGATGTCCTAGGGTTTATTCTTATACTCACCCCCCTGATAGCATTAGCCCTATTCTCACCAAACCTCCTAGGGGACCCAGAAAACTTCACCCCAGCGAACCCGCTAGTGACCCCACCACACATCAAGCCAGAATGATATTTCCTATTTGCTTACGCCATCCTACGCTCAATCCCGAACAAACTAGGAGGCGTCCTAGCACTAGCCGCCTCTGTACTGATCCTATTCTTAGTCCCCTTCCTTCACAAGTCAAAACAACGAACAATGACATTCCGGCCACTCTCTCAGCTCCTA
>OYA20
AAAAATAATTAACAACTCCCTAATTGACCTACCCGCACCTTCCAACATCTCCGCCTGATGAAACTTCGGGTCCCTCCTCGCCATTTGCCTGGTCACCCAAATTCTTACAGGCCTCCTGCTAGCCATACACTACACCGCAGACACCACCCTCGCCTTCTCCTCAGTGGCTAACACATGTCGAAACGTCCAGTACGGCTGACTCATCCGCAACCTGCACGCCAATGGCGCCTCATTCTTTTTCATCTGCATCTACCTACACATTGGTCGAGGCTTCTACTACGGCTCCTACCTGTACAAAGAAACCTGAAATACAGGAGTAGTCCTCCTACTCGCCCTCATGGCAACAGCCTTCGTAGGCTATGTCCTGCCATGGGGACAAATATCATTCTGAGGGGCCACCGTAATCACCAACCTGTTCTCAGCCCTCCCGTACATCGGACAAACCTTGGTAGAGTGGGCCTGAGGGGGATTTTCAGTAGACAACCCCACCCTAACCCGATTCTTCGCCATCCACTTCCTACTGCCCTTCCTAATCGCAGGAATCACCCTAGTCCACCTAACCTTCCTGCACGAATCGGGCTCAAACAACCCTTTGGGCATTGTGTCAGATTGTGATAAAATCCCGTTCCACCCATACTTTTCCCTCAAAGATGTCCTAGGGTTTATTCTTATACTCACCCCCCTGATAGCATTAGCCCTATTCTCACCAAACCTCCTAGGGGACCCAGAAAACTTCACCCCAGCGAACCCGCTAGTGACCCCACCACACATCAAGCCAGAATGATATTTCCTATTTGCTTACGCCATCCTACGCTCAATCCCGAACAAACTAGGAGGCGTCCTAGCACTAGCCGCCTCTGTACTGATCCTATTCTTAGTCCCCTTCCTTCACAAGTCAAAACAACGAACAATGACATTCCGGCCACTCTCTCAGCTCCTA
>OYA21
AAAAATAATTAACAACTCCCTAATTGACCTACCCGCACCTTCCAACATCTCCGCCTGATGAAACTTCGGGTCCCTCCTCGCCATTTGCCTGGTCACCCAAATTCTTACAGGCCTCCTGCTAGCCATACACTACACCGCAGACACCACCCTCGCCTTCTCCTCAGTGGCTAACACATGTCGAAACGTCCAGTACGGCTGACTCATCCGCAACCTGCACGCCAATGGCGCCTCATTCTTTTTCATCTGCATCTACCTACACATTGGTCGAGGCTTCTACTACGGCTCCTACCTGTACAAAGAAACCTGAAATACAGGAGTAGTCCTCCTACTCGCCCTCATGGCAACAGCCTTCGTAGGCTATGTCCTGCCATGGGGACAAATATCATTCTGAGGGGCCACCGTAATCACCAACCTGTTCTCAGCCCTCCCGTACATCGGACAAACCTTGGTAGAGTGGGCCTGAGGGGGATTTTCAGTAGACAACCCCACCCTAACCCGATTCTTCGCCATCCACTTCCTACTGCCCTTCCTAATCGCAGGAATCACCCTAGTCCACCTAACCTTCCTGCACGAATCGGGCTCAAACAACCCTTTGGGCATTGTGTCAGATTGTGATAAAATCCCGTTCCACCCATACTTTTCCCTCAAAGATGTCCTAGGGTTTATTCTTATACTCACCCCCCTGATAGCATTAGCCCTATTCTCACCAAACCTCCTAGGGGACCCAGAAAACTTCACCCCAGCGAACCCGCTAGTGACCCCACCACACATCAAGCCAGAATGATATTTCCTATTTGCTTACGCCATCCTACGCTCAATCCCGAACAAACTAGGAGGCGTCCTAGCACTAGCCGCCTCTGTACTGATCCTATTCTTAGTCCCCTTCCTTCACAAGTCAAAACAACGAACAATGACATTCCGGCCACTCTCTCAGCTCCTA
>OYA22
AAAAATAATTAACAACTCCCTAATTGACCTACCCGCACCTTCCAACATCTCCGCCTGATGAAACTTCGGGTCCCTCCTCGCCATTTGCCTGGTCACCCAAATTCTTACAGGCCTCCTGCTAGCCATACACTACACCGCAGACACCACCCTCGCCTTCTCCTCAGTGGCTAACACATGTCGAAACGTCCAGTACGGCTGACTCATCCGCAACCTGCACGCCAATGGCGCCTCATTCTTTTTCATCTGCATCTACCTACACATTGGTCGAGGCTTCTACTACGGCTCCTACCTGTACAAAGAAACCTGAAATACAGGAGTAGTCCTCCTACTCGCCCTCATGGCAACAGCCTTCGTAGGCTATGTCCTGCCATGGGGACAAATATCATTCTGAGGGGCCACCGTAATCACCAACCTGTTCTCAGCCCTCCCGTACATCGGACAAACCTTGGTAGAGTGGGCCTGAGGGGGATTTTCAGTAGACAACCCCACCCTAACCCGATTCTTCGCCATCCACTTCCTACTGCCCTTCCTAATCGCAGGAATCACCCTAGTCCACCTAACCTTCCTGCACGAATCGGGCTCAAACAACCCTTTGGGCATTGTGTCAGATTGTGATAAAATCCCGTTCCACCCATACTTTTCCCTCAAAGATGTCCTAGGGTTTATTCTTATACTCACCCCCCTGATAGCATTAGCCCTATTCTCACCAAACCTCCTAGGGGACCCAGAAAACTTCACCCCAGCGAACCCGCTAGTGACCCCACCACACATCAAGCCAGAATGATATTTCCTATTTGCTTACGCCATCCTACGCTCAATCCCGAACAAACTAGGAGGCGTCCTAGCACTAGCCGCCTCTGTACTGATCCTATTCTTAGTCCCCTTCCTTCACAAGTCAAAACAACGAACAATGACATTCCGGCCACTCTCTCAGCTCCTA
>OYA23
AAAAATAATTAACAACTCCCTAATTGACCTACCCGCACCTTCCAACATCTCCGCCTGATGAAACTTCGGGTCCCTCCTCGCCATTTGCCTGGTCACCCAAATTCTTACAGGCCTCCTGCTAGCCATACACTACACCGCAGACACCACCCTCGCCTTCTCCTCAGTGGCTAACACATGTCGAAACGTCCAGTACGGCTGACTCATCCGCAACCTGCACGCCAATGGCGCCTCATTCTTTTTCATCTGCATCTACCTACACATTGGTCGAGGCTTCTACTACGGCTCCTACCTGTACAAAGAAACCTGAAATACAGGAGTAGTCCTCCTACTCGCCCTCATGGCAACAGCCTTCGTAGGCTATGTCCTGCCATGGGGACAAATATCATTCTGAGGGGCCACCGTAATCACCAACCTGTTCTCAGCCCTCCCGTACATCGGACAAACCTTGGTAGAGTGGGCCTGAGGGGGATTTTCAGTAGACAACCCCACCCTAACCCGATTCTTCGCCATCCACTTCCTACTGCCCTTCCTAATCGCAGGAATCACCCTAGTCCACCTAACCTTCCTGCACGAATCGGGCTCAAACAACCCTTTGGGCATTGTGTCAGATTGTGATAAAATCCCGTTCCACCCATACTTTTCCCTCAAAGATGTCCTAGGGTTTATTCTTATACTCACCCCCCTGATAGCATTAGCCCTATTCTCACCAAACCTCCTAGGGGACCCAGAAAACTTCACCCCAGCGAACCCGCTAGTGACCCCACCACACATCAAGCCAGAATGATATTTCCTATTTGCTTACGCCATCCTACGCTCAATCCCGAACAAACTAGGAGGCGTCCTAGCACTAGCCGCCTCTGTACTGATCCTATTCTTAGTCCCCTTCCTTCACAAGTCAAAACAACGAACAATGACATTCCGGCCACTCTCTCAGCTCCTA
>OYA24
AAAAATAATTAACAACTCCCTAATTGACCTACCCGCACCTTCCAACATCTCCGCCTGATGAAACTTCGGGTCCCTCCTCGCCATTTGCCTGGTCACCCAAATTCTTACAGGCCTCCTGCTAGCCATACACTACACCGCAGACACCACCCTCGCCTTCTCCTCAGTGGCTAACACATGTCGAAACGTCCAGTACGGCTGACTCATCCGCAACCTGCACGCCAATGGCGCCTCATTCTTTTTCATCTGCATCTACCTACACATTGGTCGAGGCTTCTACTACGGCTCCTACCTGTACAAAGAAACCTGAAATACAGGAGTAGTCCTCCTACTCGCCCTCATGGCAACAGCCTTCGTAGGCTATGTCCTGCCATGGGGACAAATATCATTCTGAGGGGCCACCGTAATCACCAACCTGTTCTCAGCCCTCCCGTACATCGGACAAACCTTGGTAGAGTGGGCCTGAGGGGGATTTTCAGTAGACAACCCCACCCTAACCCGATTCTTCGCCATCCACTTCCTACTGCCCTTCCTAATCGCAGGAATCACCCTAGTCCACCTAACCTTCCTGCACGAATCGGGCTCAAACAACCCTTTGGGCATTGTGTCAGATTGTGATAAAATCCCGTTCCACCCATACTTTTCCCTCAAAGATGTCCTAGGGTTTATTCTTATACTCACCCCCCTGATAGCATTAGCCCTATTCTCACCAAACCTCCTAGGGGACCCAGAAAACTTCACCCCAGCGAACCCGCTAGTGACCCCACCACACATCAAGCCAGAATGATATTTCCTATTTGCTTACGCCATCCTACGCTCAATCCCGAACAAACTAGGAGGCGTCCTAGCACTAGCCGCCTCTGTACTGATCCTATTCTTAGTCCCCTTCCTTCACAAGTCAAAACAACGAACAATGACATTCCGGCCACTCTCTCAGCTCCTA
>OYA25
AAAAATAATTAACAACTCCCTAATTGACCTACCCGCACCTTCCAACATCTCCGCCTGATGAAACTTCGGGTCCCTCCTCGCCATTTGCCTGGTCACCCAAATTCTTACAGGCCTCCTGCTAGCCATACACTACACCGCAGACACCACCCTCGCCTTCTCCTCAGTGGCTAACACATGTCGAAACGTCCAGTACGGCTGACTCATCCGCAACCTGCACGCCAATGGCGCCTCATTCTTTTTCATCTGCATCTACCTACACATTGGTCGAGGCTTCTACTACGGCTCCTACCTGTACAAAGAAACCTGAAATACAGGAGTAGTCCTCCTACTCGCCCTCATGGCAACAGCCTTCGTAGGCTATGTCCTGCCATGGGGACAAATATCATTCTGAGGGGCCACCGTAATCACCAACCTGTTCTCAGCCCTCCCGTACATCGGACAAACCTTGGTAGAGTGGGCCTGAGGGGGATTTTCAGTAGACAACCCCACCCTAACCCGATTCTTCGCCATCCACTTCCTACTGCCCTTCCTAATCGCAGGAATCACCCTAGTCCACCTAACCTTCCTGCACGAATCGGGCTCAAACAACCCTTTGGGCATTGTGTCAGATTGTGATAAAATCCCGTTCCACCCATACTTTTCCCTCAAAGATGTCCTAGGGTTTATTCTTATACTCACCCCCCTGATAGCATTAGCCCTATTCTCACCAAACCTCCTAGGGGACCCAGAAAACTTCACCCCAGCGAACCCGCTAGTGACCCCACCACACATCAAGCCAGAATGATATTTCCTATTTGCTTACGCCATCCTACGCTCAATCCCGAACAAACTAGGAGGCGTCCTAGCACTAGCCGCCTCTGTACTGATCCTATTCTTAGTCCCCTTCCTTCACAAGTCAAAACAACGAACAATGACATTCCGGCCACTCTCTCAGCTCCTA
>OYA26
AAAAATAATTAACAACTCCCTAATTGACCTACCCGCACCTTCCAACATCTCCGCCTGATGAAACTTCGGGTCCCTCCTCGCCATTTGCCTGGTCACCCAAATTCTTACAGGCCTCCTGCTAGCCATACACTACACCGCAGACACCACCCTCGCCTTCTCCTCAGTGGCTAACACATGTCGAAACGTCCAGTACGGCTGACTCATCCGCAACCTGCACGCCAATGGCGCCTCATTCTTTTTCATCTGCATCTACCTACACATTGGTCGAGGCTTCTACTACGGCTCCTACCTGTACAAAGAAACCTGAAATACAGGAGTAGTCCTCCTACTCGCCCTCATGGCAACAGCCTTCGTAGGCTATGTCCTGCCATGGGGACAAATATCATTCTGAGGGGCCACCGTAATCACCAACCTGTTCTCAGCCCTCCCGTACATCGGACAAACCTTGGTAGAGTGGGCCTGAGGGGGATTTTCAGTAGACAACCCCACCCTAACCCGATTCTTCGCCATCCACTTCCTACTGCCCTTCCTAATCGCAGGAATCACCCTAGTCCACCTAACCTTCCTGCACGAATCGGGCTCAAACAACCCTTTGGGCATTGTGTCAGATTGTGATAAAATCCCGTTCCACCCATACTTTTCCCTCAAAGATGTCCTAGGGTTTATTCTTATACTCACCCCCCTGATAGCATTAGCCCTATTCTCACCAAACCTCCTAGGGGACCCAGAAAACTTCACCCCAGCGAACCCGCTAGTGACCCCACCACACATCAAGCCAGAATGATATTTCCTATTTGCTTACGCCATCCTACGCTCAATCCCGAACAAACTAGGAGGCGTCCTAGCACTAGCCGCCTCTGTACTGATCCTATTCTTAGTCCCCTTCCTTCACAAGTCAAAACAACGAACAATGACATTCCGGCCACTCTCTCAGCTCCTA
>OYA27
AAAAATAATTAACAACTCCCTAATTGACCTACCCGCACCTTCCAACATCTCCGCCTGATGAAACTTCGGGTCCCTCCTCGCCATTTGCCTGGTCACCCAAATTCTTACAGGCCTCCTGCTAGCCATACACTACACCGCAGACACCACCCTCGCCTTCTCCTCAGTGGCTAACACATGTCGAAACGTCCAGTACGGCTGACTCATCCGCAACCTGCACGCCAATGGCGCCTCATTCTTTTTCATCTGCATCTACCTACACATTGGTCGAGGCTTCTACTACGGCTCCTACCTGTACAAAGAAACCTGAAATACAGGAGTAGTCCTCCTACTCGCCCTCATGGCAACAGCCTTCGTAGGCTATGTCCTGCCATGGGGACAAATATCATTCTGAGGGGCCACCGTAATCACCAACCTGTTCTCAGCCCTCCCGTACATCGGACAAACCTTGGTAGAGTGGGCCTGAGGGGGATTTTCAGTAGACAACCCCACCCTAACCCGATTCTTCGCCATCCACTTCCTACTGCCCTTCCTAATCGCAGGAATCACCCTAGTCCACCTAACCTTCCTGCACGAATCGGGCTCAAACAACCCTTTGGGCATTGTGTCAGATTGTGATAAAATCCCGTTCCACCCATACTTTTCCCTCAAAGATGTCCTAGGGTTTATTCTTATACTCACCCCCCTGATAGCATTAGCCCTATTCTCACCAAACCTCCTAGGGGACCCAGAAAACTTCACCCCAGCGAACCCGCTAGTGACCCCACCACACATCAAGCCAGAATGATATTTCCTATTTGCTTACGCCATCCTACGCTCAATCCCGAACAAACTAGGAGGCGTCCTAGCACTAGCCGCCTCTGTACTGATCCTATTCTTAGTCCCCTTCCTTCACAAGTCAAAACAACGAACAATGACATTCCGGCCACTCTCTCAGCTCCTA
>OYA28
AAAAATAATTAACAACTCCCTAATTGACCTACCCGCACCTTCCAACATCTCCGCCTGATGAAACTTCGGGTCCCTCCTCGCCATTTGCCTGGTCACCCAAATTCTTACAGGCCTCCTGCTAGCCATACACTACACCGCAGACACCACCCTCGCCTTCTCCTCAGTGGCTAACACATGTCGAAACGTCCAGTACGGCTGACTCATCCGCAACCTGCACGCCAATGGCGCCTCATTCTTTTTCATCTGCATCTACCTACACATTGGTCGAGGCTTCTACTACGGCTCCTACCTGTACAAAGAAACCTGAAATACAGGAGTAGTCCTCCTACTCGCCCTCATGGCAACAGCCTTCGTAGGCTATGTCCTGCCATGGGGACAAATATCATTCTGAGGGGCCACCGTAATCACCAACCTGTTCTCAGCCCTCCCGTACATCGGACAAACCTTGGTAGAGTGGGCCTGAGGGGGATTTTCAGTAGACAACCCCACCCTAACCCGATTCTTCGCCATCCACTTCCTACTGCCCTTCCTAATCGCAGGAATCACCCTAGTCCACCTAACCTTCCTGCACGAATCGGGCTCAAACAACCCTTTGGGCATTGTGTCAGATTGTGATAAAATCCCGTTCCACCCATACTTTTCCCTCAAAGATGTCCTAGGGTTTATTCTTATACTCACCCCCCTGATAGCATTAGCCCTATTCTCACCAAACCTCCTAGGGGACCCAGAAAACTTCACCCCAGCGAACCCGCTAGTGACCCCACCACACATCAAGCCAGAATGATATTTCCTATTTGCTTACGCCATCCTACGCTCAATCCCGAACAAACTAGGAGGCGTCCTAGCACTAGCCGCCTCTGTACTGATCCTATTCTTAGTCCCCTTCCTTCACAAGTCAAAACAACGAACAATGACATTCCGGCCACTCTCTCAGCTCCTA
>OYA3
AAAAATAATTAACAACTCCCTAATTGACCTACCCGCACCTTCCAACATCTCCGCCTGATGAAACTTCGGGTCCCTCCTCGCCATTTGCCTGGTCACCCAAATTCTTACAGGCCTCCTGCTAGCCATACACTACACCGCAGACACCACCCTCGCCTTCTCCTCAGTGGCTAACACATGTCGAAACGTCCAGTACGGCTGACTCATCCGCAACCTGCACGCCAATGGCGCCTCATTCTTTTTCATCTGCATCTACCTACACATTGGTCGAGGCTTCTACTACGGCTCCTACCTGTACAAAGAAACCTGAAATACAGGAGTAGTCCTCCTACTCGCCCTCATGGCAACAGCCTTCGTAGGCTATGTCCTGCCATGGGGACAAATATCATTCTGAGGGGCCACCGTAATCACCAACCTGTTCTCAGCCCTCCCGTACATCGGACAAACCTTGGTAGAGTGGGCCTGAGGGGGATTTTCAGTAGACAACCCCACCCTAACCCGATTCTTCGCCATCCACTTCCTACTGCCCTTCCTAATCGCAGGAATCACCCTAGTCCACCTAACCTTCCTGCACGAATCGGGCTCAAACAACCCTTTGGGCATTGTGTCAGATTGTGATAAAATCCCGTTCCACCCATACTTTTCCCTCAAAGATGTCCTAGGGTTTATTCTTATACTCACCCCCCTGATAGCATTAGCCCTATTCTCACCAAACCTCCTAGGGGACCCAGAAAACTTCACCCCAGCGAACCCGCTAGTGACCCCACCACACATCAAGCCAGAATGATATTTCCTATTTGCTTACGCCATCCTACGCTCAATCCCGAACAAACTAGGAGGCGTCCTAGCACTAGCCGCCTCTGTACTGATCCTATTCTTAGTCCCCTTCCTTCACAAGTCAAAACAACGAACAATGACATTCCGGCCACTCTCTCAGCTCCTA
>OYA30
AAAAATAATTAACAACTCCCTAATTGACCTACCCGCACCTTCCAACATCTCCGCCTGATGAAACTTCGGGTCCCTCCTCGCCATTTGCCTGGTCACCCAAATTCTTACAGGCCTCCTGCTAGCCATACACTACACCGCAGACACCACCCTCGCCTTCTCCTCAGTGGCTAACACATGTCGAAACGTCCAGTACGGCTGACTCATCCGCAACCTGCACGCCAATGGCGCCTCATTCTTTTTCATCTGCATCTACCTACACATTGGTCGAGGCTTCTACTACGGCTCCTACCTGTACAAAGAAACCTGAAATACAGGAGTAGTCCTCCTACTCGCCCTCATGGCAACAGCCTTCGTAGGCTATGTCCTGCCATGGGGACAAATATCATTCTGAGGGGCCACCGTAATCACCAACCTGTTCTCAGCCCTCCCGTACATCGGACAAACCTTGGTAGAGTGGGCCTGAGGGGGATTTTCAGTAGACAACCCCACCCTAACCCGATTCTTCGCCATCCACTTCCTACTGCCCTTCCTAATCGCAGGAATCACCCTAGTCCACCTAACCTTCCTGCACGAATCGGGCTCAAACAACCCTTTGGGCATTGTGTCAGATTGTGATAAAATCCCGTTCCACCCATACTTTTCCCTCAAAGATGTCCTAGGGTTTATTCTTATACTCACCCCCCTGATAGCATTAGCCCTATTCTCACCAAACCTCCTAGGGGACCCAGAAAACTTCACCCCAGCGAACCCGCTAGTGACCCCACCACACATCAAGCCAGAATGATATTTCCTATTTGCTTACGCCATCCTACGCTCAATCCCGAACAAACTAGGAGGCGTCCTAGCACTAGCCGCCTCTGTACTGATCCTATTCTTAGTCCCCTTCCTTCACAAGTCAAAACAACGAACAATGACATTCCGGCCACTCTCTCAGCTCCTA
>OYA31
AAAAATAATTAACAACTCCCTAATTGACCTACCCGCACCTTCCAACATCTCCGCCTGATGAAACTTCGGGTCCCTCCTCGCCATTTGCCTGGTCACCCAAATTCTTACAGGCCTCCTGCTAGCCATACACTACACCGCAGACACCACCCTCGCCTTCTCCTCAGTGGCTAACACATGTCGAAACGTCCAGTACGGCTGACTCATCCGCAACCTGCACGCCAATGGCGCCTCATTCTTTTTCATCTGCATCTACCTACACATTGGTCGAGGCTTCTACTACGGCTCCTACCTGTACAAAGAAACCTGAAATACAGGAGTAGTCCTCCTACTCGCCCTCATGGCAACAGCCTTCGTAGGCTATGTCCTGCCATGGGGACAAATATCATTCTGAGGGGCCACCGTAATCACCAACCTGTTCTCAGCCCTCCCGTACATCGGACAAACCTTGGTAGAGTGGGCCTGAGGGGGATTTTCAGTAGACAACCCCACCCTAACCCGATTCTTCGCCATCCACTTCCTACTGCCCTTCCTAATCGCAGGAATCACCCTAGTCCACCTAACCTTCCTGCACGAATCGGGCTCAAACAACCCTTTGGGCATTGTGTCAGATTGTGATAAAATCCCGTTCCACCCATACTTTTCCCTCAAAGATGTCCTAGGGTTTATTCTTATACTCACCCCCCTGATAGCATTAGCCCTATTCTCACCAAACCTCCTAGGGGACCCAGAAAACTTCACCCCAGCGAACCCGCTAGTGACCCCACCACACATCAAGCCAGAATGATATTTCCTATTTGCTTACGCCATCCTACGCTCAATCCCGAACAAACTAGGAGGCGTCCTAGCACTAGCCGCCTCTGTACTGATCCTATTCTTAGTCCCCTTCCTTCACAAGTCAAAACAACGAACAATGACATTCCGGCCACTCTCTCAGCTCCTA
>OYA32
AAAAATAATTAACAACTCCCTAATTGACCTACCCGCACCTTCCAACATCTCCGCCTGATGAAACTTCGGGTCCCTCCTCGCCATTTGCCTGGTCACCCAAATTCTTACAGGCCTCCTGCTAGCCATACACTACACCGCAGACACCACCCTCGCCTTCTCCTCAGTGGCTAACACATGTCGAAACGTCCAGTACGGCTGACTCATCCGCAACCTGCACGCCAATGGCGCCTCATTCTTTTTCATCTGCATCTACCTACACATTGGTCGAGGCTTCTACTACGGCTCCTACCTGTACAAAGAAACCTGAAATACAGGAGTAGTCCTCCTACTCGCCCTCATGGCAACAGCCTTCGTAGGCTATGTCCTGCCATGGGGACAAATATCATTCTGAGGGGCCACCGTAATCACCAACCTGTTCTCAGCCCTCCCGTACATCGGACAAACCTTGGTAGAGTGGGCCTGAGGGGGATTTTCAGTAGACAACCCCACCCTAACCCGATTCTTCGCCATCCACTTCCTACTGCCCTTCCTAATCGCAGGAATCACCCTAGTCCACCTAACCTTCCTGCACGAATCGGGCTCAAACAACCCTTTGGGCATTGTGTCAGATTGTGATAAAATCCCGTTCCACCCATACTTTTCCCTCAAAGATGTCCTAGGGTTTATTCTTATACTCACCCCCCTGATAGCATTAGCCCTATTCTCACCAAACCTCCTAGGGGACCCAGAAAACTTCACCCCAGCGAACCCGCTAGTGACCCCACCACACATCAAGCCAGAATGATATTTCCTATTTGCTTACGCCATCCTACGCTCAATCCCGAACAAACTAGGAGGCGTCCTAGCACTAGCCGCCTCTGTACTGATCCTATTCTTAGTCCCCTTCCTTCACAAGTCAAAACAACGAACAATGACATTCCGGCCACTCTCTCAGCTCCTA
>OYA33
AAAAATAATTAACAACTCCCTAATTGACCTACCCGCACCTTCCAACATCTCCGCCTGATGAAACTTCGGGTCCCTCCTCGCCATTTGCCTGGTCACCCAAATTCTTACAGGCCTCCTGCTAGCCATACACTACACCGCAGACACCACCCTCGCCTTCTCCTCAGTGGCTAACACATGTCGAAACGTCCAGTACGGCTGACTCATCCGCAACCTGCACGCCAATGGCGCCTCATTCTTTTTCATCTGCATCTACCTACACATTGGTCGAGGCTTCTACTACGGCTCCTACCTGTACAAAGAAACCTGAAATACAGGAGTAGTCCTCCTACTCGCCCTCATGGCAACAGCCTTCGTAGGCTATGTCCTGCCATGGGGACAAATATCATTCTGAGGGGCCACCGTAATCACCAACCTGTTCTCAGCCCTCCCGTACATCGGACAAACCTTGGTAGAGTGGGCCTGAGGGGGATTTTCAGTAGACAACCCCACCCTAACCCGATTCTTCGCCATCCACTTCCTACTGCCCTTCCTAATCGCAGGAATCACCCTAGTCCACCTAACCTTCCTGCACGAATCGGGCTCAAACAACCCTTTGGGCATTGTGTCAGATTGTGATAAAATCCCGTTCCACCCATACTTTTCCCTCAAAGATGTCCTAGGGTTTATTCTTATACTCACCCCCCTGATAGCATTAGCCCTATTCTCACCAAACCTCCTAGGGGACCCAGAAAACTTCACCCCAGCGAACCCGCTAGTGACCCCACCACACATCAAGCCAGAATGATATTTCCTATTTGCTTACGCCATCCTACGCTCAATCCCGAACAAACTAGGAGGCGTCCTAGCACTAGCCGCCTCTGTACTGATCCTATTCTTAGTCCCCTTCCTTCACAAGTCAAAACAACGAACAATGACATTCCGGCCACTCTCTCAGCTCCTA
>OYA34
AAAAATAATTAACAACTCCCTAATTGACCTACCCGCACCTTCCAACATCTCCGCCTGATGAAACTTCGGGTCCCTCCTCGCCATTTGCCTGGTCACCCAAATTCTTACAGGCCTCCTGCTAGCCATACACTACACCGCAGACACCACCCTCGCCTTCTCCTCAGTGGCTAACACATGTCGAAACGTCCAGTACGGCTGACTCATCCGCAACCTGCACGCCAATGGCGCCTCATTCTTTTTCATCTGCATCTACCTACACATTGGTCGAGGCTTCTACTACGGCTCCTACCTGTACAAAGAAACCTGAAATACAGGAGTAGTCCTCCTACTCGCCCTCATGGCAACAGCCTTCGTAGGCTATGTCCTGCCATGGGGACAAATATCATTCTGAGGGGCCACCGTAATCACCAACCTGTTCTCAGCCCTCCCGTACATCGGACAAACCTTGGTAGAGTGGGCCTGAGGGGGATTTTCAGTAGACAACCCCACCCTAACCCGATTCTTCGCCATCCACTTCCTACTGCCCTTCCTAATCGCAGGAATCACCCTAGTCCACCTAACCTTCCTGCACGAATCGGGCTCAAACAACCCTTTGGGCATTGTGTCAGATTGTGATAAAATCCCGTTCCACCCATACTTTTCCCTCAAAGATGTCCTAGGGTTTATTCTTATACTCACCCCCCTGATAGCATTAGCCCTATTCTCACCAAACCTCCTAGGGGACCCAGAAAACTTCACCCCAGCGAACCCGCTAGTGACCCCACCACACATCAAGCCAGAATGATATTTCCTATTTGCTTACGCCATCCTACGCTCAATCCCGAACAAACTAGGAGGCGTCCTAGCACTAGCCGCCTCTGTACTGATCCTATTCTTAGTCCCCTTCCTTCACAAGTCAAAACAACGAACAATGACATTCCGGCCACTCTCTCAGCTCCTA
>OYA35
AAAAATAATTAACAACTCCCTAATTGACCTACCCGCACCTTCCAACATCTCCGCCTGATGAAACTTCGGGTCCCTCCTCGCCATTTGCCTGGTCACCCAAATTCTTACAGGCCTCCTGCTAGCCATACACTACACCGCAGACACCACCCTCGCCTTCTCCTCAGTGGCTAACACATGTCGAAACGTCCAGTACGGCTGACTCATCCGCAACCTGCACGCCAATGGCGCCTCATTCTTTTTCATCTGCATCTACCTACACATTGGTCGAGGCTTCTACTACGGCTCCTACCTGTACAAAGAAACCTGAAATACAGGAGTAGTCCTCCTACTCGCCCTCATGGCAACAGCCTTCGTAGGCTATGTCCTGCCATGGGGACAAATATCATTCTGAGGGGCCACCGTAATCACCAACCTGTTCTCAGCCCTCCCGTACATCGGACAAACCTTGGTAGAGTGGGCCTGAGGGGGATTTTCAGTAGACAACCCCACCCTAACCCGATTCTTCGCCATCCACTTCCTACTGCCCTTCCTAATCGCAGGAATCACCCTAGTCCACCTAACCTTCCTGCACGAATCGGGCTCAAACAACCCTTTGGGCATTGTGTCAGATTGTGATAAAATCCCGTTCCACCCATACTTTTCCCTCAAAGATGTCCTAGGGTTTATTCTTATACTCACCCCCCTGATAGCATTAGCCCTATTCTCACCAAACCTCCTAGGGGACCCAGAAAACTTCACCCCAGCGAACCCGCTAGTGACCCCACCACACATCAAGCCAGAATGATATTTCCTATTTGCTTACGCCATCCTACGCTCAATCCCGAACAAACTAGGAGGCGTCCTAGCACTAGCCGCCTCTGTACTGATCCTATTCTTAGTCCCCTTCCTTCACAAGTCAAAACAACGAACAATGACATTCCGGCCACTCTCTCAGCTCCTA
>OYA36
AAAAATAATTAACAACTCCCTAATTGACCTACCCGCACCTTCCAACATCTCCGCCTGATGAAACTTCGGGTCCCTCCTCGCCATTTGCCTGGTCACCCAAATTCTTACAGGCCTCCTGCTAGCCATACACTACACCGCAGACACCACCCTCGCCTTCTCCTCAGTGGCTAACACATGTCGAAACGTCCAGTACGGCTGACTCATCCGCAACCTGCACGCCAATGGCGCCTCATTCTTTTTCATCTGCATCTACCTACACATTGGTCGAGGCTTCTACTACGGCTCCTACCTGTACAAAGAAACCTGAAATACAGGAGTAGTCCTCCTACTCGCCCTCATGGCAACAGCCTTCGTAGGCTATGTCCTGCCATGGGGACAAATATCATTCTGAGGGGCCACCGTAATCACCAACCTGTTCTCAGCCCTCCCGTACATCGGACAAACCTTGGTAGAGTGGGCCTGAGGGGGATTTTCAGTAGACAACCCCACCCTAACCCGATTCTTCGCCATCCACTTCCTACTGCCCTTCCTAATCGCAGGAATCACCCTAGTCCACCTAACCTTCCTGCACGAATCGGGCTCAAACAACCCTTTGGGCATTGTGTCAGATTGTGATAAAATCCCGTTCCACCCATACTTTTCCCTCAAAGATGTCCTAGGGTTTATTCTTATACTCACCCCCCTGATAGCATTAGCCCTATTCTCACCAAACCTCCTAGGGGACCCAGAAAACTTCACCCCAGCGAACCCGCTAGTGACCCCACCACACATCAAGCCAGAATGATATTTCCTATTTGCTTACGCCATCCTACGCTCAATCCCGAACAAACTAGGAGGCGTCCTAGCACTAGCCGCCTCTGTACTGATCCTATTCTTAGTCCCCTTCCTTCACAAGTCAAAACAACGAACAATGACATTCCGGCCACTCTCTCAGCTCCTA
>OYA37
AAAAATAATTAACAACTCCCTAATTGACCTACCCGCACCTTCCAACATCTCCGCCTGATGAAACTTCGGGTCCCTCCTCGCCATTTGCCTGGTCACCCAAATTCTTACAGGCCTCCTGCTAGCCATACACTACACCGCAGACACCACCCTCGCCTTCTCCTCAGTGGCTAACACATGTCGAAACGTCCAGTACGGCTGACTCATCCGCAACCTGCACGCCAATGGCGCCTCATTCTTTTTCATCTGCATCTACCTACACATTGGTCGAGGCTTCTACTACGGCTCCTACCTGTACAAAGAAACCTGAAATACAGGAGTAGTCCTCCTACTCGCCCTCATGGCAACAGCCTTCGTAGGCTATGTCCTGCCATGGGGACAAATATCATTCTGAGGGGCCACCGTAATCACCAACCTGTTCTCAGCCCTCCCGTACATCGGACAAACCTTGGTAGAGTGGGCCTGAGGGGGATTTTCAGTAGACAACCCCACCCTAACCCGATTCTTCGCCATCCACTTCCTACTGCCCTTCCTAATCGCAGGAATCACCCTAGTCCACCTAACCTTCCTGCACGAATCGGGCTCAAACAACCCTTTGGGCATTGTGTCAGATTGTGATAAAATCCCGTTCCACCCATACTTTTCCCTCAAAGATGTCCTAGGGTTTATTCTTATACTCACCCCCCTGATAGCATTAGCCCTATTCTCACCAAACCTCCTAGGGGACCCAGAAAACTTCACCCCAGCGAACCCGCTAGTGACCCCACCACACATCAAGCCAGAATGATATTTCCTATTTGCTTACGCCATCCTACGCTCAATCCCGAACAAACTAGGAGGCGTCCTAGCACTAGCCGCCTCTGTACTGATCCTATTCTTAGTCCCCTTCCTTCACAAGTCAAAACAACGAACAATGACATTCCGGCCACTCTCTCAGCTCCTA
>OYA4
AAAAATAATTAACAACTCCCTAATTGACCTACCCGCACCTTCCAACATCTCCGCCTGATGAAACTTCGGGTCCCTCCTCGCCATTTGCCTGGTCACCCAAATTCTTACAGGCCTCCTGCTAGCCATACACTACACCGCAGACACCACCCTCGCCTTCTCCTCAGTGGCTAACACATGTCGAAACGTCCAGTACGGCTGACTCATCCGCAACCTGCACGCCAATGGCGCCTCATTCTTTTTCATCTGCATCTACCTACACATTGGTCGAGGCTTCTACTACGGCTCCTACCTGTACAAAGAAACCTGAAATACAGGAGTAGTCCTCCTACTCGCCCTCATGGCAACAGCCTTCGTAGGCTATGTCCTGCCATGGGGACAAATATCATTCTGAGGGGCCACCGTAATCACCAACCTGTTCTCAGCCCTCCCGTACATCGGACAAACCTTGGTAGAGTGGGCCTGAGGGGGATTTTCAGTAGACAACCCCACCCTAACCCGATTCTTCGCCATCCACTTCCTACTGCCCTTCCTAATCGCAGGAATCACCCTAGTCCACCTAACCTTCCTGCACGAATCGGGCTCAAACAACCCTTTGGGCATTGTGTCAGATTGTGATAAAATCCCGTTCCACCCATACTTTTCCCTCAAAGATGTCCTAGGGTTTATTCTTATACTCACCCCCCTGATAGCATTAGCCCTATTCTCACCAAACCTCCTAGGGGACCCAGAAAACTTCACCCCAGCGAACCCGCTAGTGACCCCACCACACATCAAGCCAGAATGATATTTCCTATTTGCTTACGCCATCCTACGCTCAATCCCGAACAAACTAGGAGGCGTCCTAGCACTAGCCGCCTCTGTACTGATCCTATTCTTAGTCCCCTTCCTTCACAAGTCAAAACAACGAACAATGACATTCCGGCCACTCTCTCAGCTCCTA
>OYA5
AAAAATAATTAACAACTCCCTAATTGACCTACCCGCACCTTCCAACATCTCCGCCTGATGAAACTTCGGGTCCCTCCTCGCCATTTGCCTGGTCACCCAAATTCTTACAGGCCTCCTGCTAGCCATACACTACACCGCAGACACCACCCTCGCCTTCTCCTCAGTGGCTAACACATGTCGAAACGTCCAGTACGGCTGACTCATCCGCAACCTGCACGCCAATGGCGCCTCATTCTTTTTCATCTGCATCTACCTACACATTGGTCGAGGCTTCTACTACGGCTCCTACCTGTACAAAGAAACCTGAAATACAGGAGTAGTCCTCCTACTCGCCCTCATGGCAACAGCCTTCGTAGGCTATGTCCTGCCATGGGGACAAATATCATTCTGAGGGGCCACCGTAATCACCAACCTGTTCTCAGCCCTCCCGTACATCGGACAAACCTTGGTAGAGTGGGCCTGAGGGGGATTTTCAGTAGACAACCCCACCCTAACCCGATTCTTCGCCATCCACTTCCTACTGCCCTTCCTAATCGCAGGAATCACCCTAGTCCACCTAACCTTCCTGCACGAATCGGGCTCAAACAACCCTTTGGGCATTGTGTCAGATTGTGATAAAATCCCGTTCCACCCATACTTTTCCCTCAAAGATGTCCTAGGGTTTATTCTTATACTCACCCCCCTGATAGCATTAGCCCTATTCTCACCAAACCTCCTAGGGGACCCAGAAAACTTCACCCCAGCGAACCCGCTAGTGACCCCACCACACATCAAGCCAGAATGATATTTCCTATTTGCTTACGCCATCCTACGCTCAATCCCGAACAAACTAGGAGGCGTCCTAGCACTAGCCGCCTCTGTACTGATCCTATTCTTAGTCCCCTTCCTTCACAAGTCAAAACAACGAACAATGACATTCCGGCCACTCTCTCAGCTCCTA
>OYA6
AAAAATAATTAACAACTCCCTAATTGACCTACCCGCACCTTCCAACATCTCCGCCTGATGAAACTTCGGGTCCCTCCTCGCCATTTGCCTGGTCACCCAAATTCTTACAGGCCTCCTGCTAGCCATACACTACACCGCAGACACCACCCTCGCCTTCTCCTCAGTGGCTAACACATGTCGAAACGTCCAGTACGGCTGACTCATCCGCAACCTGCACGCCAATGGCGCCTCATTCTTTTTCATCTGCATCTACCTACACATTGGTCGAGGCTTCTACTACGGCTCCTACCTGTACAAAGAAACCTGAAATACAGGAGTAGTCCTCCTACTCGCCCTCATGGCAACAGCCTTCGTAGGCTATGTCCTGCCATGGGGACAAATATCATTCTGAGGGGCCACCGTAATCACCAACCTGTTCTCAGCCCTCCCGTACATCGGACAAACCTTGGTAGAGTGGGCCTGAGGGGGATTTTCAGTAGACAACCCCACCCTAACCCGATTCTTCGCCATCCACTTCCTACTGCCCTTCCTAATCGCAGGAATCACCCTAGTCCACCTAACCTTCCTGCACGAATCGGGCTCAAACAACCCTTTGGGCATTGTGTCAGATTGTGATAAAATCCCGTTCCACCCATACTTTTCCCTCAAAGATGTCCTAGGGTTTATTCTTATACTCACCCCCCTGATAGCATTAGCCCTATTCTCACCAAACCTCCTAGGGGACCCAGAAAACTTCACCCCAGCGAACCCGCTAGTGACCCCACCACACATCAAGCCAGAATGATATTTCCTATTTGCTTACGCCATCCTACGCTCAATCCCGAACAAACTAGGAGGCGTCCTAGCACTAGCCGCCTCTGTACTGATCCTATTCTTAGTCCCCTTCCTTCACAAGTCAAAACAACGAACAATGACATTCCGGCCACTCTCTCAGCTCCTA
>OYA7
AAAAATAATTAACAACTCCCTAATTGACCTACCCGCACCTTCCAACATCTCCGCCTGATGAAACTTCGGGTCCCTCCTCGCCATTTGCCTGGTCACCCAAATTCTTACAGGCCTCCTGCTAGCCATACACTACACCGCAGACACCACCCTCGCCTTCTCCTCAGTGGCTAACACATGTCGAAACGTCCAGTACGGCTGACTCATCCGCAACCTGCACGCCAATGGCGCCTCATTCTTTTTCATCTGCATCTACCTACACATTGGTCGAGGCTTCTACTACGGCTCCTACCTGTACAAAGAAACCTGAAATACAGGAGTAGTCCTCCTACTCGCCCTCATGGCAACAGCCTTCGTAGGCTATGTCCTGCCATGGGGACAAATATCATTCTGAGGGGCCACCGTAATCACCAACCTGTTCTCAGCCCTCCCGTACATCGGACAAACCTTGGTAGAGTGGGCCTGAGGGGGATTTTCAGTAGACAACCCCACCCTAACCCGATTCTTCGCCATCCACTTCCTACTGCCCTTCCTAATCGCAGGAATCACCCTAGTCCACCTAACCTTCCTGCACGAATCGGGCTCAAACAACCCTTTGGGCATTGTGTCAGATTGTGATAAAATCCCGTTCCACCCATACTTTTCCCTCAAAGATGTCCTAGGGTTTATTCTTATACTCACCCCCCTGATAGCATTAGCCCTATTCTCACCAAACCTCCTAGGGGACCCAGAAAACTTCACCCCAGCGAACCCGCTAGTGACCCCACCACACATCAAGCCAGAATGATATTTCCTATTTGCTTACGCCATCCTACGCTCAATCCCGAACAAACTAGGAGGCGTCCTAGCACTAGCCGCCTCTGTACTGATCCTATTCTTAGTCCCCTTCCTTCACAAGTCAAAACAACGAACAATGACATTCCGGCCACTCTCTCAGCTCCTA
>OYA9
AAAAATAATTAACAACTCCCTAATTGACCTACCCGCACCTTCCAACATCTCCGCCTGATGAAACTTCGGGTCCCTCCTCGCCATTTGCCTGGTCACCCAAATTCTTACAGGCCTCCTGCTAGCCATACACTACACCGCAGACACCACCCTCGCCTTCTCCTCAGTGGCTAACACATGTCGAAACGTCCAGTACGGCTGACTCATCCGCAACCTGCACGCCAATGGCGCCTCATTCTTTTTCATCTGCATCTACCTACACATTGGTCGAGGCTTCTACTACGGCTCCTACCTGTACAAAGAAACCTGAAATACAGGAGTAGTCCTCCTACTCGCCCTCATGGCAACAGCCTTCGTAGGCTATGTCCTGCCATGGGGACAAATATCATTCTGAGGGGCCACCGTAATCACCAACCTGTTCTCAGCCCTCCCGTACATCGGACAAACCTTGGTAGAGTGGGCCTGAGGGGGATTTTCAGTAGACAACCCCACCCTAACCCGATTCTTCGCCATCCACTTCCTACTGCCCTTCCTAATCGCAGGAATCACCCTAGTCCACCTAACCTTCCTGCACGAATCGGGCTCAAACAACCCTTTGGGCATTGTGTCAGATTGTGATAAAATCCCGTTCCACCCATACTTTTCCCTCAAAGATGTCCTAGGGTTTATTCTTATACTCACCCCCCTGATAGCATTAGCCCTATTCTCACCAAACCTCCTAGGGGACCCAGAAAACTTCACCCCAGCGAACCCGCTAGTGACCCCACCACACATCAAGCCAGAATGATATTTCCTATTTGCTTACGCCATCCTACGCTCAATCCCGAACAAACTAGGAGGCGTCCTAGCACTAGCCGCCTCTGTACTGATCCTATTCTTAGTCCCCTTCCTTCACAAGTCAAAACAACGAACAATGACATTCCGGCCACTCTCTCAGCTCCTA
>OYB38
AAAAATAATTAACAACTCCCTAATTGACCTACCCGCACCTTCCAACATCTCCGCCTGATGAAACTTCGGGTCCCTCCTCGCCATTTGCCTGGTCACCCAAATTCTTACAGGCCTCCTGCTAGCCATACACTACACCGCAGACACCACCCTCGCCTTCTCCTCAGTGGCTAACACATGTCGAAACGTCCAGTACGGCTGACTCATCCGCAACCTGCACGCCAATGGCGCCTCATTCTTTTTCATCTGCATCTACCTACACATTGGTCGAGGCTTCTACTACGGCTCCTACCTGTACAAAGAAACCTGAAATACAGGAGTAGTCCTCCTACTCGCCCTCATGGCAACAGCCTTCGTAGGCTATGTCCTGCCATGGGGACAAATATCATTCTGAGGGGCCACCGTAATCACCAACCTGTTCTCAGCCCTCCCGTACATCGGACAAACCTTGGTAGAGTGGGCCTGAGGGGGATTTTCAGTAGACAACCCCACCCTAACCCGATTCTTCGCCATCCACTTCCTACTGCCCTTCCTAATCGCAGGAATCACCCTAGTCCACCTAACCTTCCTGCACGAATCGGGCTCAAACAACCCTTTGGGCATTGTGTCAGATTGTGATAAAATCCCGTTCCACCCATACTTTTCCCTCAAAGATGTCCTAGGGTTTATTCTTATACTCACCCCCCTGATAGCATTAGCCCTATTCTCACCAAACCTCCTAGGGGACCCAGAAAACTTCACCCCAGCGAACCCGCTAGTGACCCCACCACACATCAAGCCAGAATGATATTTCCTATTTGCTTACGCCATCCTACGCTCAATCCCGAACAAACTAGGAGGCGTCCTAGCACTAGCCGCCTCTGTACTGATCCTATTCTTAGTCCCCTTCCTTCACAAGTCAAAACAACGAACAATGACATTCCGGCCACTCTCTCAGCTCCTA
>OYB39
AAAAATAATTAACAACTCCCTAATTGACCTACCCGCACCTTCCAACATCTCCGCCTGATGAAACTTCGGGTCCCTCCTCGCCATTTGCCTGGTCACCCAAATTCTTACAGGCCTCCTGCTAGCCATACACTACACCGCAGACACCACCCTCGCCTTCTCCTCAGTGGCTAACACATGTCGAAACGTCCAGTACGGCTGACTCATCCGCAACCTGCACGCCAATGGCGCCTCATTCTTTTTCATCTGCATCTACCTACACATTGGTCGAGGCTTCTACTACGGCTCCTACCTGTACAAAGAAACCTGAAATACAGGAGTAGTCCTCCTACTCGCCCTCATGGCAACAGCCTTCGTAGGCTATGTCCTGCCATGGGGACAAATATCATTCTGAGGGGCCACCGTAATCACCAACCTGTTCTCAGCCCTCCCGTACATCGGACAAACCTTGGTAGAGTGGGCCTGAGGGGGATTTTCAGTAGACAACCCCACCCTAACCCGATTCTTCGCCATCCACTTCCTACTGCCCTTCCTAATCGCAGGAATCACCCTAGTCCACCTAACCTTCCTGCACGAATCGGGCTCAAACAACCCTTTGGGCATTGTGTCAGATTGTGATAAAATCCCGTTCCACCCATACTTTTCCCTCAAAGATGTCCTAGGGTTTATTCTTATACTCACCCCCCTGATAGCATTAGCCCTATTCTCACCAAACCTCCTAGGGGACCCAGAAAACTTCACCCCAGCGAACCCGCTAGTGACCCCACCACACATCAAGCCAGAATGATATTTCCTATTTGCTTACGCCATCCTACGCTCAATCCCGAACAAACTAGGAGGCGTCCTAGCACTAGCCGCCTCTGTACTGATCCTATTCTTAGTCCCCTTCCTTCACAAGTCAAAACAACGAACAATGACATTCCGGCCACTCTCTCAGCTCCTA
>OYB40
AAAAATAATTAACAACTCCCTAATTGACCTACCCGCACCTTCCAACATCTCCGCCTGATGAAACTTCGGGTCCCTCCTCGCCATTTGCCTGGTCACCCAAATTCTTACAGGCCTCCTGCTAGCCATACACTACACCGCAGACACCACCCTCGCCTTCTCCTCAGTGGCTAACACATGTCGAAACGTCCAGTACGGCTGACTCATCCGCAACCTGCACGCCAATGGCGCCTCATTCTTTTTCATCTGCATCTACCTACACATTGGTCGAGGCTTCTACTACGGCTCCTACCTGTACAAAGAAACCTGAAATACAGGAGTAGTCCTCCTACTCGCCCTCATGGCAACAGCCTTCGTAGGCTATGTCCTGCCATGGGGACAAATATCATTCTGAGGGGCCACCGTAATCACCAACCTGTTCTCAGCCCTCCCGTACATCGGACAAACCTTGGTAGAGTGGGCCTGAGGGGGATTTTCAGTAGACAACCCCACCCTAACCCGATTCTTCGCCATCCACTTCCTACTGCCCTTCCTAATCGCAGGAATCACCCTAGTCCACCTAACCTTCCTGCACGAATCGGGCTCAAACAACCCTTTGGGCATTGTGTCAGATTGTGATAAAATCCCGTTCCACCCATACTTTTCCCTCAAAGATGTCCTAGGGTTTATTCTTATACTCACCCCCCTGATAGCATTAGCCCTATTCTCACCAAACCTCCTAGGGGACCCAGAAAACTTCACCCCAGCGAACCCGCTAGTGACCCCACCACACATCAAGCCAGAATGATATTTCCTATTTGCTTACGCCATCCTACGCTCAATCCCGAACAAACTAGGAGGCGTCCTAGCACTAGCCGCCTCTGTACTGATCCTATTCTTAGTCCCCTTCCTTCACAAGTCAAAACAACGAACAATGACATTCCGGCCACTCTCTCAGCTCCTA
>OYB42
AAAAATAATTAACAACTCCCTAATTGACCTACCCGCACCTTCCAACATCTCCGCCTGATGAAACTTCGGGTCCCTCCTCGCCATTTGCCTGGTCACCCAAATTCTTACAGGCCTCCTGCTAGCCATACACTACACCGCAGACACCACCCTCGCCTTCTCCTCAGTGGCTAACACATGTCGAAACGTCCAGTACGGCTGACTCATCCGCAACCTGCACGCCAATGGCGCCTCATTCTTTTTCATCTGCATCTACCTACACATTGGTCGAGGCTTCTACTACGGCTCCTACCTGTACAAAGAAACCTGAAATACAGGAGTAGTCCTCCTACTCGCCCTCATGGCAACAGCCTTCGTAGGCTATGTCCTGCCATGGGGACAAATATCATTCTGAGGGGCCACCGTAATCACCAACCTGTTCTCAGCCCTCCCGTACATCGGACAAACCTTGGTAGAGTGGGCCTGAGGGGGATTTTCAGTAGACAACCCCACCCTAACCCGATTCTTCGCCATCCACTTCCTACTGCCCTTCCTAATCGCAGGAATCACCCTAGTCCACCTAACCTTCCTGCACGAATCGGGCTCAAACAACCCTTTGGGCATTGTGTCAGATTGTGATAAAATCCCGTTCCACCCATACTTTTCCCTCAAAGATGTCCTAGGGTTTATTCTTATACTCACCCCCCTGATAGCATTAGCCCTATTCTCACCAAACCTCCTAGGGGACCCAGAAAACTTCACCCCAGCGAACCCGCTAGTGACCCCACCACACATCAAGCCAGAATGATATTTCCTATTTGCTTACGCCATCCTACGCTCAATCCCGAACAAACTAGGAGGCGTCCTAGCACTAGCCGCCTCTGTACTGATCCTATTCTTAGTCCCCTTCCTTCACAAGTCAAAACAACGAACAATGACATTCCGGCCACTCTCTCAGCTCCTA
>OYB43
AAAAATAATTAACAACTCCCTAATTGACCTACCCGCACCTTCCAACATCTCCGCCTGATGAAACTTCGGGTCCCTCCTCGCCATTTGCCTGGTCACCCAAATTCTTACAGGCCTCCTGCTAGCCATACACTACACCGCAGACACCACCCTCGCCTTCTCCTCAGTGGCTAACACATGTCGAAACGTCCAGTACGGCTGACTCATCCGCAACCTGCACGCCAATGGCGCCTCATTCTTTTTCATCTGCATCTACCTACACATTGGTCGAGGCTTCTACTACGGCTCCTACCTGTACAAAGAAACCTGAAATACAGGAGTAGTCCTCCTACTCGCCCTCATGGCAACAGCCTTCGTAGGCTATGTCCTGCCATGGGGACAAATATCATTCTGAGGGGCCACCGTAATCACCAACCTGTTCTCAGCCCTCCCGTACATCGGACAAACCTTGGTAGAGTGGGCCTGAGGGGGATTTTCAGTAGACAACCCCACCCTAACCCGATTCTTCGCCATCCACTTCCTACTGCCCTTCCTAATCGCAGGAATCACCCTAGTCCACCTAACCTTCCTGCACGAATCGGGCTCAAACAACCCTTTGGGCATTGTGTCAGATTGTGATAAAATCCCGTTCCACCCATACTTTTCCCTCAAAGATGTCCTAGGGTTTATTCTTATACTCACCCCCCTGATAGCATTAGCCCTATTCTCACCAAACCTCCTAGGGGACCCAGAAAACTTCACCCCAGCGAACCCGCTAGTGACCCCACCACACATCAAGCCAGAATGATATTTCCTATTTGCTTACGCCATCCTACGCTCAATCCCGAACAAACTAGGAGGCGTCCTAGCACTAGCCGCCTCTGTACTGATCCTATTCTTAGTCCCCTTCCTTCACAAGTCAAAACAACGAACAATGACATTCCGGCCACTCTCTCAGCTCCTA
>OYB44
AAAAATAATTAACAACTCCCTAATTGACCTACCCGCACCTTCCAACATCTCCGCCTGATGAAACTTCGGGTCCCTCCTCGCCATTTGCCTGGTCACCCAAATTCTTACAGGCCTCCTGCTAGCCATACACTACACCGCAGACACCACCCTCGCCTTCTCCTCAGTGGCTAACACATGTCGAAACGTCCAGTACGGCTGACTCATCCGCAACCTGCACGCCAATGGCGCCTCATTCTTTTTCATCTGCATCTACCTACACATTGGTCGAGGCTTCTACTACGGCTCCTACCTGTACAAAGAAACCTGAAATACAGGAGTAGTCCTCCTACTCGCCCTCATGGCAACAGCCTTCGTAGGCTATGTCCTGCCATGGGGACAAATATCATTCTGAGGGGCCACCGTAATCACCAACCTGTTCTCAGCCCTCCCGTACATCGGACAAACCTTGGTAGAGTGGGCCTGAGGGGGATTTTCAGTAGACAACCCCACCCTAACCCGATTCTTCGCCATCCACTTCCTACTGCCCTTCCTAATCGCAGGAATCACCCTAGTCCACCTAACCTTCCTGCACGAATCGGGCTCAAACAACCCTTTGGGCATTGTGTCAGATTGTGATAAAATCCCGTTCCACCCATACTTTTCCCTCAAAGATGTCCTAGGGTTTATTCTTATACTCACCCCCCTGATAGCATTAGCCCTATTCTCACCAAACCTCCTAGGGGACCCAGAAAACTTCACCCCAGCGAACCCGCTAGTGACCCCACCACACATCAAGCCAGAATGATATTTCCTATTTGCTTACGCCATCCTACGCTCAATCCCGAACAAACTAGGAGGCGTCCTAGCACTAGCCGCCTCTGTACTGATCCTATTCTTAGTCCCCTTCCTTCACAAGTCAAAACAACGAACAATGACATTCCGGCCACTCTCTCAGCTCCTA
>OYB46
AAAAATAATTAACAACTCCCTAATTGACCTACCCGCACCTTCCAACATCTCCGCCTGATGAAACTTCGGGTCCCTCCTCGCCATTTGCCTGGTCACCCAAATTCTTACAGGCCTCCTGCTAGCCATACACTACACCGCAGACACCACCCTCGCCTTCTCCTCAGTGGCTAACACATGTCGAAACGTCCAGTACGGCTGACTCATCCGCAACCTGCACGCCAATGGCGCCTCATTCTTTTTCATCTGCATCTACCTACACATTGGTCGAGGCTTCTACTACGGCTCCTACCTGTACAAAGAAACCTGAAATACAGGAGTAGTCCTCCTACTCGCCCTCATGGCAACAGCCTTCGTAGGCTATGTCCTGCCATGGGGACAAATATCATTCTGAGGGGCCACCGTAATCACCAACCTGTTCTCAGCCCTCCCGTACATCGGACAAACCTTGGTAGAGTGGGCCTGAGGGGGATTTTCAGTAGACAACCCCACCCTAACCCGATTCTTCGCCATCCACTTCCTACTGCCCTTCCTAATCGCAGGAATCACCCTAGTCCACCTAACCTTCCTGCACGAATCGGGCTCAAACAACCCTTTGGGCATTGTGTCAGATTGTGATAAAATCCCGTTCCACCCATACTTTTCCCTCAAAGATGTCCTAGGGTTTATTCTTATACTCACCCCCCTGATAGCATTAGCCCTATTCTCACCAAACCTCCTAGGGGACCCAGAAAACTTCACCCCAGCGAACCCGCTAGTGACCCCACCACACATCAAGCCAGAATGATATTTCCTATTTGCTTACGCCATCCTACGCTCAATCCCGAACAAACTAGGAGGCGTCCTAGCACTAGCCGCCTCTGTACTGATCCTATTCTTAGTCCCCTTCCTTCACAAGTCAAAACAACGAACAATGACATTCCGGCCACTCTCTCAGCTCCTA
>OYB48
AAAAATAATTAACAACTCCCTAATTGACCTACCCGCACCTTCCAACATCTCCGCCTGATGAAACTTCGGGTCCCTCCTCGCCATTTGCCTGGTCACCCAAATTCTTACAGGCCTCCTGCTAGCCATACACTACACCGCAGACACCACCCTCGCCTTCTCCTCAGTGGCTAACACATGTCGAAACGTCCAGTACGGCTGACTCATCCGCAACCTGCACGCCAATGGCGCCTCATTCTTTTTCATCTGCATCTACCTACACATTGGTCGAGGCTTCTACTACGGCTCCTACCTGTACAAAGAAACCTGAAATACAGGAGTAGTCCTCCTACTCGCCCTCATGGCAACAGCCTTCGTAGGCTATGTCCTGCCATGGGGACAAATATCATTCTGAGGGGCCACCGTAATCACCAACCTGTTCTCAGCCCTCCCGTACATCGGACAAACCTTGGTAGAGTGGGCCTGAGGGGGATTTTCAGTAGACAACCCCACCCTAACCCGATTCTTCGCCATCCACTTCCTACTGCCCTTCCTAATCGCAGGAATCACCCTAGTCCACCTAACCTTCCTGCACGAATCGGGCTCAAACAACCCTTTGGGCATTGTGTCAGATTGTGATAAAATCCCGTTCCACCCATACTTTTCCCTCAAAGATGTCCTAGGGTTTATTCTTATACTCACCCCCCTGATAGCATTAGCCCTATTCTCACCAAACCTCCTAGGGGACCCAGAAAACTTCACCCCAGCGAACCCGCTAGTGACCCCACCACACATCAAGCCAGAATGATATTTCCTATTTGCTTACGCCATCCTACGCTCAATCCCGAACAAACTAGGAGGCGTCCTAGCACTAGCCGCCTCTGTACTGATCCTATTCTTAGTCCCCTTCCTTCACAAGTCAAAACAACGAACAATGACATTCCGGCCACTCTCTCAGCTCCTA
>OYB49
AAAAATAATTAACAACTCCCTAATTGACCTACCCGCACCTTCCAACATCTCCGCCTGATGAAACTTCGGGTCCCTCCTCGCCATTTGCCTGGTCACCCAAATTCTTACAGGCCTCCTGCTAGCCATACACTACACCGCAGACACCACCCTCGCCTTCTCCTCAGTGGCTAACACATGTCGAAACGTCCAGTACGGCTGACTCATCCGCAACCTGCACGCCAATGGCGCCTCATTCTTTTTCATCTGCATCTACCTACACATTGGTCGAGGCTTCTACTACGGCTCCTACCTGTACAAAGAAACCTGAAATACAGGAGTAGTCCTCCTACTCGCCCTCATGGCAACAGCCTTCGTAGGCTATGTCCTGCCATGGGGACAAATATCATTCTGAGGGGCCACCGTAATCACCAACCTGTTCTCAGCCCTCCCGTACATCGGACAAACCTTGGTAGAGTGGGCCTGAGGGGGATTTTCAGTAGACAACCCCACCCTAACCCGATTCTTCGCCATCCACTTCCTACTGCCCTTCCTAATCGCAGGAATCACCCTAGTCCACCTAACCTTCCTGCACGAATCGGGCTCAAACAACCCTTTGGGCATTGTGTCAGATTGTGATAAAATCCCGTTCCACCCATACTTTTCCCTCAAAGATGTCCTAGGGTTTATTCTTATACTCACCCCCCTGATAGCATTAGCCCTATTCTCACCAAACCTCCTAGGGGACCCAGAAAACTTCACCCCAGCGAACCCGCTAGTGACCCCACCACACATCAAGCCAGAATGATATTTCCTATTTGCTTACGCCATCCTACGCTCAATCCCGAACAAACTAGGAGGCGTCCTAGCACTAGCCGCCTCTGTACTGATCCTATTCTTAGTCCCCTTCCTTCACAAGTCAAAACAACGAACAATGACATTCCGGCCACTCTCTCAGCTCCTA
>OYB50
AAAAATAATTAACAACTCCCTAATTGACCTACCCGCACCTTCCAACATCTCCGCCTGATGAAACTTCGGGTCCCTCCTCGCCATTTGCCTGGTCACCCAAATTCTTACAGGCCTCCTGCTAGCCATACACTACACCGCAGACACCACCCTCGCCTTCTCCTCAGTGGCTAACACATGTCGAAACGTCCAGTACGGCTGACTCATCCGCAACCTGCACGCCAATGGCGCCTCATTCTTTTTCATCTGCATCTACCTACACATTGGTCGAGGCTTCTACTACGGCTCCTACCTGTACAAAGAAACCTGAAATACAGGAGTAGTCCTCCTACTCGCCCTCATGGCAACAGCCTTCGTAGGCTATGTCCTGCCATGGGGACAAATATCATTCTGAGGGGCCACCGTAATCACCAACCTGTTCTCAGCCCTCCCGTACATCGGACAAACCTTGGTAGAGTGGGCCTGAGGGGGATTTTCAGTAGACAACCCCACCCTAACCCGATTCTTCGCCATCCACTTCCTACTGCCCTTCCTAATCGCAGGAATCACCCTAGTCCACCTAACCTTCCTGCACGAATCGGGCTCAAACAACCCTTTGGGCATTGTGTCAGATTGTGATAAAATCCCGTTCCACCCATACTTTTCCCTCAAAGATGTCCTAGGGTTTATTCTTATACTCACCCCCCTGATAGCATTAGCCCTATTCTCACCAAACCTCCTAGGGGACCCAGAAAACTTCACCCCAGCGAACCCGCTAGTGACCCCACCACACATCAAGCCAGAATGATATTTCCTATTTGCTTACGCCATCCTACGCTCAATCCCGAACAAACTAGGAGGCGTCCTAGCACTAGCCGCCTCTGTACTGATCCTATTCTTAGTCCCCTTCCTTCACAAGTCAAAACAACGAACAATGACATTCCGGCCACTCTCTCAGCTCCTA
>OYB51
AAAAATAATTAACAACTCCCTAATTGACCTACCCGCACCTTCCAACATCTCCGCCTGATGAAACTTCGGGTCCCTCCTCGCCATTTGCCTGGTCACCCAAATTCTTACAGGCCTCCTGCTAGCCATACACTACACCGCAGACACCACCCTCGCCTTCTCCTCAGTGGCTAACACATGTCGAAACGTCCAGTACGGCTGACTCATCCGCAACCTGCACGCCAATGGCGCCTCATTCTTTTTCATCTGCATCTACCTACACATTGGTCGAGGCTTCTACTACGGCTCCTACCTGTACAAAGAAACCTGAAATACAGGAGTAGTCCTCCTACTCGCCCTCATGGCAACAGCCTTCGTAGGCTATGTCCTGCCATGGGGACAAATATCATTCTGAGGGGCCACCGTAATCACCAACCTGTTCTCAGCCCTCCCGTACATCGGACAAACCTTGGTAGAGTGGGCCTGAGGGGGATTTTCAGTAGACAACCCCACCCTAACCCGATTCTTCGCCATCCACTTCCTACTGCCCTTCCTAATCGCAGGAATCACCCTAGTCCACCTAACCTTCCTGCACGAATCGGGCTCAAACAACCCTTTGGGCATTGTGTCAGATTGTGATAAAATCCCGTTCCACCCATACTTTTCCCTCAAAGATGTCCTAGGGTTTATTCTTATACTCACCCCCCTGATAGCATTAGCCCTATTCTCACCAAACCTCCTAGGGGACCCAGAAAACTTCACCCCAGCGAACCCGCTAGTGACCCCACCACACATCAAGCCAGAATGATATTTCCTATTTGCTTACGCCATCCTACGCTCAATCCCGAACAAACTAGGAGGCGTCCTAGCACTAGCCGCCTCTGTACTGATCCTATTCTTAGTCCCCTTCCTTCACAAGTCAAAACAACGAACAATGACATTCCGGCCACTCTCTCAGCTCCTA
>OYB52
AAAAATAATTAACAACTCCCTAATTGACCTACCCGCACCTTCCAACATCTCCGCCTGATGAAACTTCGGGTCCCTCCTCGCCATTTGCCTGGTCACCCAAATTCTTACAGGCCTCCTGCTAGCCATACACTACACCGCAGACACCACCCTCGCCTTCTCCTCAGTGGCTAACACATGTCGAAACGTCCAGTACGGCTGACTCATCCGCAACCTGCACGCCAATGGCGCCTCATTCTTTTTCATCTGCATCTACCTACACATTGGTCGAGGCTTCTACTACGGCTCCTACCTGTACAAAGAAACCTGAAATACAGGAGTAGTCCTCCTACTCGCCCTCATGGCAACAGCCTTCGTAGGCTATGTCCTGCCATGGGGACAAATATCATTCTGAGGGGCCACCGTAATCACCAACCTGTTCTCAGCCCTCCCGTACATCGGACAAACCTTGGTAGAGTGGGCCTGAGGGGGATTTTCAGTAGACAACCCCACCCTAACCCGATTCTTCGCCATCCACTTCCTACTGCCCTTCCTAATCGCAGGAATCACCCTAGTCCACCTAACCTTCCTGCACGAATCGGGCTCAAACAACCCTTTGGGCATTGTGTCAGATTGTGATAAAATCCCGTTCCACCCATACTTTTCCCTCAAAGATGTCCTAGGGTTTATTCTTATACTCACCCCCCTGATAGCATTAGCCCTATTCTCACCAAACCTCCTAGGGGACCCAGAAAACTTCACCCCAGCGAACCCGCTAGTGACCCCACCACACATCAAGCCAGAATGATATTTCCTATTTGCTTACGCCATCCTACGCTCAATCCCGAACAAACTAGGAGGCGTCCTAGCACTAGCCGCCTCTGTACTGATCCTATTCTTAGTCCCCTTCCTTCACAAGTCAAAACAACGAACAATGACATTCCGGCCACTCTCTCAGCTCCTA
>OYB53
AAAAATAATTAACAACTCCCTAATTGACCTACCCGCACCTTCCAACATCTCCGCCTGATGAAACTTCGGGTCCCTCCTCGCCATTTGCCTGGTCACCCAAATTCTTACAGGCCTCCTGCTAGCCATACACTACACCGCAGACACCACCCTCGCCTTCTCCTCAGTGGCTAACACATGTCGAAACGTCCAGTACGGCTGACTCATCCGCAACCTGCACGCCAATGGCGCCTCATTCTTTTTCATCTGCATCTACCTACACATTGGTCGAGGCTTCTACTACGGCTCCTACCTGTACAAAGAAACCTGAAATACAGGAGTAGTCCTCCTACTCGCCCTCATGGCAACAGCCTTCGTAGGCTATGTCCTGCCATGGGGACAAATATCATTCTGAGGGGCCACCGTAATCACCAACCTGTTCTCAGCCCTCCCGTACATCGGACAAACCTTGGTAGAGTGGGCCTGAGGGGGATTTTCAGTAGACAACCCCACCCTAACCCGATTCTTCGCCATCCACTTCCTACTGCCCTTCCTAATCGCAGGAATCACCCTAGTCCACCTAACCTTCCTGCACGAATCGGGCTCAAACAACCCTTTGGGCATTGTGTCAGATTGTGATAAAATCCCGTTCCACCCATACTTTTCCCTCAAAGATGTCCTAGGGTTTATTCTTATACTCACCCCCCTGATAGCATTAGCCCTATTCTCACCAAACCTCCTAGGGGACCCAGAAAACTTCACCCCAGCGAACCCGCTAGTGACCCCACCACACATCAAGCCAGAATGATATTTCCTATTTGCTTACGCCATCCTACGCTCAATCCCGAACAAACTAGGAGGCGTCCTAGCACTAGCCGCCTCTGTACTGATCCTATTCTTAGTCCCCTTCCTTCACAAGTCAAAACAACGAACAATGACATTCCGGCCACTCTCTCAGCTCCTA
>OYB54
AAAAATAATTAACAACTCCCTAATTGACCTACCCGCACCTTCCAACATCTCCGCCTGATGAAACTTCGGGTCCCTCCTCGCCATTTGCCTGGTCACCCAAATTCTTACAGGCCTCCTGCTAGCCATACACTACACCGCAGACACCACCCTCGCCTTCTCCTCAGTGGCTAACACATGTCGAAACGTCCAGTACGGCTGACTCATCCGCAACCTGCACGCCAATGGCGCCTCATTCTTTTTCATCTGCATCTACCTACACATTGGTCGAGGCTTCTACTACGGCTCCTACCTGTACAAAGAAACCTGAAATACAGGAGTAGTCCTCCTACTCGCCCTCATGGCAACAGCCTTCGTAGGCTATGTCCTGCCATGGGGACAAATATCATTCTGAGGGGCCACCGTAATCACCAACCTGTTCTCAGCCCTCCCGTACATCGGACAAACCTTGGTAGAGTGGGCCTGAGGGGGATTTTCAGTAGACAACCCCACCCTAACCCGATTCTTCGCCATCCACTTCCTACTGCCCTTCCTAATCGCAGGAATCACCCTAGTCCACCTAACCTTCCTGCACGAATCGGGCTCAAACAACCCTTTGGGCATTGTGTCAGATTGTGATAAAATCCCGTTCCACCCATACTTTTCCCTCAAAGATGTCCTAGGGTTTATTCTTATACTCACCCCCCTGATAGCATTAGCCCTATTCTCACCAAACCTCCTAGGGGACCCAGAAAACTTCACCCCAGCGAACCCGCTAGTGACCCCACCACACATCAAGCCAGAATGATATTTCCTATTTGCTTACGCCATCCTACGCTCAATCCCGAACAAACTAGGAGGCGTCCTAGCACTAGCCGCCTCTGTACTGATCCTATTCTTAGTCCCCTTCCTTCACAAGTCAAAACAACGAACAATGACATTCCGGCCACTCTCTCAGCTCCTA
>OYB55
AAAAATAATTAACAACTCCCTAATTGACCTACCCGCACCTTCCAACATCTCCGCCTGATGAAACTTCGGGTCCCTCCTCGCCATTTGCCTGGTCACCCAAATTCTTACAGGCCTCCTGCTAGCCATACACTACACCGCAGACACCACCCTCGCCTTCTCCTCAGTGGCTAACACATGTCGAAACGTCCAGTACGGCTGACTCATCCGCAACCTGCACGCCAATGGCGCCTCATTCTTTTTCATCTGCATCTACCTACACATTGGTCGAGGCTTCTACTACGGCTCCTACCTGTACAAAGAAACCTGAAATACAGGAGTAGTCCTCCTACTCGCCCTCATGGCAACAGCCTTCGTAGGCTATGTCCTGCCATGGGGACAAATATCATTCTGAGGGGCCACCGTAATCACCAACCTGTTCTCAGCCCTCCCGTACATCGGACAAACCTTGGTAGAGTGGGCCTGAGGGGGATTTTCAGTAGACAACCCCACCCTAACCCGATTCTTCGCCATCCACTTCCTACTGCCCTTCCTAATCGCAGGAATCACCCTAGTCCACCTAACCTTCCTGCACGAATCGGGCTCAAACAACCCTTTGGGCATTGTGTCAGATTGTGATAAAATCCCGTTCCACCCATACTTTTCCCTCAAAGATGTCCTAGGGTTTATTCTTATACTCACCCCCCTGATAGCATTAGCCCTATTCTCACCAAACCTCCTAGGGGACCCAGAAAACTTCACCCCAGCGAACCCGCTAGTGACCCCACCACACATCAAGCCAGAATGATATTTCCTATTTGCTTACGCCATCCTACGCTCAATCCCGAACAAACTAGGAGGCGTCCTAGCACTAGCCGCCTCTGTACTGATCCTATTCTTAGTCCCCTTCCTTCACAAGTCAAAACAACGAACAATGACATTCCGGCCACTCTCTCAGCTCCTA
>OYB56
AAAAATAATTAACAACTCCCTAATTGACCTACCCGCACCTTCCAACATCTCCGCCTGATGAAACTTCGGGTCCCTCCTCGCCATTTGCCTGGTCACCCAAATTCTTACAGGCCTCCTGCTAGCCATACACTACACCGCAGACACCACCCTCGCCTTCTCCTCAGTGGCTAACACATGTCGAAACGTCCAGTACGGCTGACTCATCCGCAACCTGCACGCCAATGGCGCCTCATTCTTTTTCATCTGCATCTACCTACACATTGGTCGAGGCTTCTACTACGGCTCCTACCTGTACAAAGAAACCTGAAATACAGGAGTAGTCCTCCTACTCGCCCTCATGGCAACAGCCTTCGTAGGCTATGTCCTGCCATGGGGACAAATATCATTCTGAGGGGCCACCGTAATCACCAACCTGTTCTCAGCCCTCCCGTACATCGGACAAACCTTGGTAGAGTGGGCCTGAGGGGGATTTTCAGTAGACAACCCCACCCTAACCCGATTCTTCGCCATCCACTTCCTACTGCCCTTCCTAATCGCAGGAATCACCCTAGTCCACCTAACCTTCCTGCACGAATCGGGCTCAAACAACCCTTTGGGCATTGTGTCAGATTGTGATAAAATCCCGTTCCACCCATACTTTTCCCTCAAAGATGTCCTAGGGTTTATTCTTATACTCACCCCCCTGATAGCATTAGCCCTATTCTCACCAAACCTCCTAGGGGACCCAGAAAACTTCACCCCAGCGAACCCGCTAGTGACCCCACCACACATCAAGCCAGAATGATATTTCCTATTTGCTTACGCCATCCTACGCTCAATCCCGAACAAACTAGGAGGCGTCCTAGCACTAGCCGCCTCTGTACTGATCCTATTCTTAGTCCCCTTCCTTCACAAGTCAAAACAACGAACAATGACATTCCGGCCACTCTCTCAGCTCCTA
>OYB57
AAAAATAATTAACAACTCCCTAATTGACCTACCCGCACCTTCCAACATCTCCGCCTGATGAAACTTCGGGTCCCTCCTCGCCATTTGCCTGGTCACCCAAATTCTTACAGGCCTCCTGCTAGCCATACACTACACCGCAGACACCACCCTCGCCTTCTCCTCAGTGGCTAACACATGTCGAAACGTCCAGTACGGCTGACTCATCCGCAACCTGCACGCCAATGGCGCCTCATTCTTTTTCATCTGCATCTACCTACACATTGGTCGAGGCTTCTACTACGGCTCCTACCTGTACAAAGAAACCTGAAATACAGGAGTAGTCCTCCTACTCGCCCTCATGGCAACAGCCTTCGTAGGCTATGTCCTGCCATGGGGACAAATATCATTCTGAGGGGCCACCGTAATCACCAACCTGTTCTCAGCCCTCCCGTACATCGGACAAACCTTGGTAGAGTGGGCCTGAGGGGGATTTTCAGTAGACAACCCCACCCTAACCCGATTCTTCGCCATCCACTTCCTACTGCCCTTCCTAATCGCAGGAATCACCCTAGTCCACCTAACCTTCCTGCACGAATCGGGCTCAAACAACCCTTTGGGCATTGTGTCAGATTGTGATAAAATCCCGTTCCACCCATACTTTTCCCTCAAAGATGTCCTAGGGTTTATTCTTATACTCACCCCCCTGATAGCATTAGCCCTATTCTCACCAAACCTCCTAGGGGACCCAGAAAACTTCACCCCAGCGAACCCGCTAGTGACCCCACCACACATCAAGCCAGAATGATATTTCCTATTTGCTTACGCCATCCTACGCTCAATCCCGAACAAACTAGGAGGCGTCCTAGCACTAGCCGCCTCTGTACTGATCCTATTCTTAGTCCCCTTCCTTCACAAGTCAAAACAACGAACAATGACATTCCGGCCACTCTCTCAGCTCCTA
>OYB58
AAAAATAATTAACAACTCCCTAATTGACCTACCCGCACCTTCCAACATCTCCGCCTGATGAAACTTCGGGTCCCTCCTCGCCATTTGCCTGGTCACCCAAATTCTTACAGGCCTCCTGCTAGCCATACACTACACCGCAGACACCACCCTCGCCTTCTCCTCAGTGGCTAACACATGTCGAAACGTCCAGTACGGCTGACTCATCCGCAACCTGCACGCCAATGGCGCCTCATTCTTTTTCATCTGCATCTACCTACACATTGGTCGAGGCTTCTACTACGGCTCCTACCTGTACAAAGAAACCTGAAATACAGGAGTAGTCCTCCTACTCGCCCTCATGGCAACAGCCTTCGTAGGCTATGTCCTGCCATGGGGACAAATATCATTCTGAGGGGCCACCGTAATCACCAACCTGTTCTCAGCCCTCCCGTACATCGGACAAACCTTGGTAGAGTGGGCCTGAGGGGGATTTTCAGTAGACAACCCCACCCTAACCCGATTCTTCGCCATCCACTTCCTACTGCCCTTCCTAATCGCAGGAATCACCCTAGTCCACCTAACCTTCCTGCACGAATCGGGCTCAAACAACCCTTTGGGCATTGTGTCAGATTGTGATAAAATCCCGTTCCACCCATACTTTTCCCTCAAAGATGTCCTAGGGTTTATTCTTATACTCACCCCCCTGATAGCATTAGCCCTATTCTCACCAAACCTCCTAGGGGACCCAGAAAACTTCACCCCAGCGAACCCGCTAGTGACCCCACCACACATCAAGCCAGAATGATATTTCCTATTTGCTTACGCCATCCTACGCTCAATCCCGAACAAACTAGGAGGCGTCCTAGCACTAGCCGCCTCTGTACTGATCCTATTCTTAGTCCCCTTCCTTCACAAGTCAAAACAACGAACAATGACATTCCGGCCACTCTCTCAGCTCCTA
>OYB59
AAAAATAATTAACAACTCCCTAATTGACCTACCCGCACCTTCCAACATCTCCGCCTGATGAAACTTCGGGTCCCTCCTCGCCATTTGCCTGGTCACCCAAATTCTTACAGGCCTCCTGCTAGCCATACACTACACCGCAGACACCACCCTCGCCTTCTCCTCAGTGGCTAACACATGTCGAAACGTCCAGTACGGCTGACTCATCCGCAACCTGCACGCCAATGGCGCCTCATTCTTTTTCATCTGCATCTACCTACACATTGGTCGAGGCTTCTACTACGGCTCCTACCTGTACAAAGAAACCTGAAATACAGGAGTAGTCCTCCTACTCGCCCTCATGGCAACAGCCTTCGTAGGCTATGTCCTGCCATGGGGACAAATATCATTCTGAGGGGCCACCGTAATCACCAACCTGTTCTCAGCCCTCCCGTACATCGGACAAACCTTGGTAGAGTGGGCCTGAGGGGGATTTTCAGTAGACAACCCCACCCTAACCCGATTCTTCGCCATCCACTTCCTACTGCCCTTCCTAATCGCAGGAATCACCCTAGTCCACCTAACCTTCCTGCACGAATCGGGCTCAAACAACCCTTTGGGCATTGTGTCAGATTGTGATAAAATCCCGTTCCACCCATACTTTTCCCTCAAAGATGTCCTAGGGTTTATTCTTATACTCACCCCCCTGATAGCATTAGCCCTATTCTCACCAAACCTCCTAGGGGACCCAGAAAACTTCACCCCAGCGAACCCGCTAGTGACCCCACCACACATCAAGCCAGAATGATATTTCCTATTTGCTTACGCCATCCTACGCTCAATCCCGAACAAACTAGGAGGCGTCCTAGCACTAGCCGCCTCTGTACTGATCCTATTCTTAGTCCCCTTCCTTCACAAGTCAAAACAACGAACAATGACATTCCGGCCACTCTCTCAGCTCCTA
>OYB61
AAAAATAATTAACAACTCCCTAATTGACCTACCCGCACCTTCCAACATCTCCGCCTGATGAAACTTCGGGTCCCTCCTCGCCATTTGCCTGGTCACCCAAATTCTTACAGGCCTCCTGCTAGCCATACACTACACCGCAGACACCACCCTCGCCTTCTCCTCAGTGGCTAACACATGTCGAAACGTCCAGTACGGCTGACTCATCCGCAACCTGCACGCCAATGGCGCCTCATTCTTTTTCATCTGCATCTACCTACACATTGGTCGAGGCTTCTACTACGGCTCCTACCTGTACAAAGAAACCTGAAATACAGGAGTAGTCCTCCTACTCGCCCTCATGGCAACAGCCTTCGTAGGCTATGTCCTGCCATGGGGACAAATATCATTCTGAGGGGCCACCGTAATCACCAACCTGTTCTCAGCCCTCCCGTACATCGGACAAACCTTGGTAGAGTGGGCCTGAGGGGGATTTTCAGTAGACAACCCCACCCTAACCCGATTCTTCGCCATCCACTTCCTACTGCCCTTCCTAATCGCAGGAATCACCCTAGTCCACCTAACCTTCCTGCACGAATCGGGCTCAAACAACCCTTTGGGCATTGTGTCAGATTGTGATAAAATCCCGTTCCACCCATACTTTTCCCTCAAAGATGTCCTAGGGTTTATTCTTATACTCACCCCCCTGATAGCATTAGCCCTATTCTCACCAAACCTCCTAGGGGACCCAGAAAACTTCACCCCAGCGAACCCGCTAGTGACCCCACCACACATCAAGCCAGAATGATATTTCCTATTTGCTTACGCCATCCTACGCTCAATCCCGAACAAACTAGGAGGCGTCCTAGCACTAGCCGCCTCTGTACTGATCCTATTCTTAGTCCCCTTCCTTCACAAGTCAAAACAACGAACAATGACATTCCGGCCACTCTCTCAGCTCCTA
>OYB62
AAAAATAATTAACAACTCCCTAATTGACCTACCCGCACCTTCCAACATCTCCGCCTGATGAAACTTCGGGTCCCTCCTCGCCATTTGCCTGGTCACCCAAATTCTTACAGGCCTCCTGCTAGCCATACACTACACCGCAGACACCACCCTCGCCTTCTCCTCAGTGGCTAACACATGTCGAAACGTCCAGTACGGCTGACTCATCCGCAACCTGCACGCCAATGGCGCCTCATTCTTTTTCATCTGCATCTACCTACACATTGGTCGAGGCTTCTACTACGGCTCCTACCTGTACAAAGAAACCTGAAATACAGGAGTAGTCCTCCTACTCGCCCTCATGGCAACAGCCTTCGTAGGCTATGTCCTGCCATGGGGACAAATATCATTCTGAGGGGCCACCGTAATCACCAACCTGTTCTCAGCCCTCCCGTACATCGGACAAACCTTGGTAGAGTGGGCCTGAGGGGGATTTTCAGTAGACAACCCCACCCTAACCCGATTCTTCGCCATCCACTTCCTACTGCCCTTCCTAATCGCAGGAATCACCCTAGTCCACCTAACCTTCCTGCACGAATCGGGCTCAAACAACCCTTTGGGCATTGTGTCAGATTGTGATAAAATCCCGTTCCACCCATACTTTTCCCTCAAAGATGTCCTAGGGTTTATTCTTATACTCACCCCCCTGATAGCATTAGCCCTATTCTCACCAAACCTCCTAGGGGACCCAGAAAACTTCACCCCAGCGAACCCGCTAGTGACCCCACCACACATCAAGCCAGAATGATATTTCCTATTTGCTTACGCCATCCTACGCTCAATCCCGAACAAACTAGGAGGCGTCCTAGCACTAGCCGCCTCTGTACTGATCCTATTCTTAGTCCCCTTCCTTCACAAGTCAAAACAACGAACAATGACATTCCGGCCACTCTCTCAGCTCCTA
>OYB63
AAAAATAATTAACAACTCCCTAATTGACCTACCCGCACCTTCCAACATCTCCGCCTGATGAAACTTCGGGTCCCTCCTCGCCATTTGCCTGGTCACCCAAATTCTTACAGGCCTCCTGCTAGCCATACACTACACCGCAGACACCACCCTCGCCTTCTCCTCAGTGGCTAACACATGTCGAAACGTCCAGTACGGCTGACTCATCCGCAACCTGCACGCCAATGGCGCCTCATTCTTTTTCATCTGCATCTACCTACACATTGGTCGAGGCTTCTACTACGGCTCCTACCTGTACAAAGAAACCTGAAATACAGGAGTAGTCCTCCTACTCGCCCTCATGGCAACAGCCTTCGTAGGCTATGTCCTGCCATGGGGACAAATATCATTCTGAGGGGCCACCGTAATCACCAACCTGTTCTCAGCCCTCCCGTACATCGGACAAACCTTGGTAGAGTGGGCCTGAGGGGGATTTTCAGTAGACAACCCCACCCTAACCCGATTCTTCGCCATCCACTTCCTACTGCCCTTCCTAATCGCAGGAATCACCCTAGTCCACCTAACCTTCCTGCACGAATCGGGCTCAAACAACCCTTTGGGCATTGTGTCAGATTGTGATAAAATCCCGTTCCACCCATACTTTTCCCTCAAAGATGTCCTAGGGTTTATTCTTATACTCACCCCCCTGATAGCATTAGCCCTATTCTCACCAAACCTCCTAGGGGACCCAGAAAACTTCACCCCAGCGAACCCGCTAGTGACCCCACCACACATCAAGCCAGAATGATATTTCCTATTTGCTTACGCCATCCTACGCTCAATCCCGAACAAACTAGGAGGCGTCCTAGCACTAGCCGCCTCTGTACTGATCCTATTCTTAGTCCCCTTCCTTCACAAGTCAAAACAACGAACAATGACATTCCGGCCACTCTCTCAGCTCCTA
>OYB64
AAAAATAATTAACAACTCCCTAATTGACCTACCCGCACCTTCCAACATCTCCGCCTGATGAAACTTCGGGTCCCTCCTCGCCATTTGCCTGGTCACCCAAATTCTTACAGGCCTCCTGCTAGCCATACACTACACCGCAGACACCACCCTCGCCTTCTCCTCAGTGGCTAACACATGTCGAAACGTCCAGTACGGCTGACTCATCCGCAACCTGCACGCCAATGGCGCCTCATTCTTTTTCATCTGCATCTACCTACACATTGGTCGAGGCTTCTACTACGGCTCCTACCTGTACAAAGAAACCTGAAATACAGGAGTAGTCCTCCTACTCGCCCTCATGGCAACAGCCTTCGTAGGCTATGTCCTGCCATGGGGACAAATATCATTCTGAGGGGCCACCGTAATCACCAACCTGTTCTCAGCCCTCCCGTACATCGGACAAACCTTGGTAGAGTGGGCCTGAGGGGGATTTTCAGTAGACAACCCCACCCTAACCCGATTCTTCGCCATCCACTTCCTACTGCCCTTCCTAATCGCAGGAATCACCCTAGTCCACCTAACCTTCCTGCACGAATCGGGCTCAAACAACCCTTTGGGCATTGTGTCAGATTGTGATAAAATCCCGTTCCACCCATACTTTTCCCTCAAAGATGTCCTAGGGTTTATTCTTATACTCACCCCCCTGATAGCATTAGCCCTATTCTCACCAAACCTCCTAGGGGACCCAGAAAACTTCACCCCAGCGAACCCGCTAGTGACCCCACCACACATCAAGCCAGAATGATATTTCCTATTTGCTTACGCCATCCTACGCTCAATCCCGAACAAACTAGGAGGCGTCCTAGCACTAGCCGCCTCTGTACTGATCCTATTCTTAGTCCCCTTCCTTCACAAGTCAAAACAACGAACAATGACATTCCGGCCACTCTCTCAGCTCCTA
>OYB65
AAAAATAATTAACAACTCCCTAATTGACCTACCCGCACCTTCCAACATCTCCGCCTGATGAAACTTCGGGTCCCTCCTCGCCATTTGCCTGGTCACCCAAATTCTTACAGGCCTCCTGCTAGCCATACACTACACCGCAGACACCACCCTCGCCTTCTCCTCAGTGGCTAACACATGTCGAAACGTCCAGTACGGCTGACTCATCCGCAACCTGCACGCCAATGGCGCCTCATTCTTTTTCATCTGCATCTACCTACACATTGGTCGAGGCTTCTACTACGGCTCCTACCTGTACAAAGAAACCTGAAATACAGGAGTAGTCCTCCTACTCGCCCTCATGGCAACAGCCTTCGTAGGCTATGTCCTGCCATGGGGACAAATATCATTCTGAGGGGCCACCGTAATCACCAACCTGTTCTCAGCCCTCCCGTACATCGGACAAACCTTGGTAGAGTGGGCCTGAGGGGGATTTTCAGTAGACAACCCCACCCTAACCCGATTCTTCGCCATCCACTTCCTACTGCCCTTCCTAATCGCAGGAATCACCCTAGTCCACCTAACCTTCCTGCACGAATCGGGCTCAAACAACCCTTTGGGCATTGTGTCAGATTGTGATAAAATCCCGTTCCACCCATACTTTTCCCTCAAAGATGTCCTAGGGTTTATTCTTATACTCACCCCCCTGATAGCATTAGCCCTATTCTCACCAAACCTCCTAGGGGACCCAGAAAACTTCACCCCAGCGAACCCGCTAGTGACCCCACCACACATCAAGCCAGAATGATATTTCCTATTTGCTTACGCCATCCTACGCTCAATCCCGAACAAACTAGGAGGCGTCCTAGCACTAGCCGCCTCTGTACTGATCCTATTCTTAGTCCCCTTCCTTCACAAGTCAAAACAACGAACAATGACATTCCGGCCACTCTCTCAGCTCCTA
>OYB66
AAAAATAATTAACAACTCCCTAATTGACCTACCCGCACCTTCCAACATCTCCGCCTGATGAAACTTCGGGTCCCTCCTCGCCATTTGCCTGGTCACCCAAATTCTTACAGGCCTCCTGCTAGCCATACACTACACCGCAGACACCACCCTCGCCTTCTCCTCAGTGGCTAACACATGTCGAAACGTCCAGTACGGCTGACTCATCCGCAACCTGCACGCCAATGGCGCCTCATTCTTTTTCATCTGCATCTACCTACACATTGGTCGAGGCTTCTACTACGGCTCCTACCTGTACAAAGAAACCTGAAATACAGGAGTAGTCCTCCTACTCGCCCTCATGGCAACAGCCTTCGTAGGCTATGTCCTGCCATGGGGACAAATATCATTCTGAGGGGCCACCGTAATCACCAACCTGTTCTCAGCCCTCCCGTACATCGGACAAACCTTGGTAGAGTGGGCCTGAGGGGGATTTTCAGTAGACAACCCCACCCTAACCCGATTCTTCGCCATCCACTTCCTACTGCCCTTCCTAATCGCAGGAATCACCCTAGTCCACCTAACCTTCCTGCACGAATCGGGCTCAAACAACCCTTTGGGCATTGTGTCAGATTGTGATAAAATCCCGTTCCACCCATACTTTTCCCTCAAAGATGTCCTAGGGTTTATTCTTATACTCACCCCCCTGATAGCATTAGCCCTATTCTCACCAAACCTCCTAGGGGACCCAGAAAACTTCACCCCAGCGAACCCGCTAGTGACCCCACCACACATCAAGCCAGAATGATATTTCCTATTTGCTTACGCCATCCTACGCTCAATCCCGAACAAACTAGGAGGCGTCCTAGCACTAGCCGCCTCTGTACTGATCCTATTCTTAGTCCCCTTCCTTCACAAGTCAAAACAACGAACAATGACATTCCGGCCACTCTCTCAGCTCCTA
>OYB67
AAAAATAATTAACAACTCCCTAATTGACCTACCCGCACCTTCCAACATCTCCGCCTGATGAAACTTCGGGTCCCTCCTCGCCATTTGCCTGGTCACCCAAATTCTTACAGGCCTCCTGCTAGCCATACACTACACCGCAGACACCACCCTCGCCTTCTCCTCAGTGGCTAACACATGTCGAAACGTCCAGTACGGCTGACTCATCCGCAACCTGCACGCCAATGGCGCCTCATTCTTTTTCATCTGCATCTACCTACACATTGGTCGAGGCTTCTACTACGGCTCCTACCTGTACAAAGAAACCTGAAATACAGGAGTAGTCCTCCTACTCGCCCTCATGGCAACAGCCTTCGTAGGCTATGTCCTGCCATGGGGACAAATATCATTCTGAGGGGCCACCGTAATCACCAACCTGTTCTCAGCCCTCCCGTACATCGGACAAACCTTGGTAGAGTGGGCCTGAGGGGGATTTTCAGTAGACAACCCCACCCTAACCCGATTCTTCGCCATCCACTTCCTACTGCCCTTCCTAATCGCAGGAATCACCCTAGTCCACCTAACCTTCCTGCACGAATCGGGCTCAAACAACCCTTTGGGCATTGTGTCAGATTGTGATAAAATCCCGTTCCACCCATACTTTTCCCTCAAAGATGTCCTAGGGTTTATTCTTATACTCACCCCCCTGATAGCATTAGCCCTATTCTCACCAAACCTCCTAGGGGACCCAGAAAACTTCACCCCAGCGAACCCGCTAGTGACCCCACCACACATCAAGCCAGAATGATATTTCCTATTTGCTTACGCCATCCTACGCTCAATCCCGAACAAACTAGGAGGCGTCCTAGCACTAGCCGCCTCTGTACTGATCCTATTCTTAGTCCCCTTCCTTCACAAGTCAAAACAACGAACAATGACATTCCGGCCACTCTCTCAGCTCCTA
>OYB68
AAAAATAATTAACAACTCCCTAATTGACCTACCCGCACCTTCCAACATCTCCGCCTGATGAAACTTCGGGTCCCTCCTCGCCATTTGCCTGGTCACCCAAATTCTTACAGGCCTCCTGCTAGCCATACACTACACCGCAGACACCACCCTCGCCTTCTCCTCAGTGGCTAACACATGTCGAAACGTCCAGTACGGCTGACTCATCCGCAACCTGCACGCCAATGGCGCCTCATTCTTTTTCATCTGCATCTACCTACACATTGGTCGAGGCTTCTACTACGGCTCCTACCTGTACAAAGAAACCTGAAATACAGGAGTAGTCCTCCTACTCGCCCTCATGGCAACAGCCTTCGTAGGCTATGTCCTGCCATGGGGACAAATATCATTCTGAGGGGCCACCGTAATCACCAACCTGTTCTCAGCCCTCCCGTACATCGGACAAACCTTGGTAGAGTGGGCCTGAGGGGGATTTTCAGTAGACAACCCCACCCTAACCCGATTCTTCGCCATCCACTTCCTACTGCCCTTCCTAATCGCAGGAATCACCCTAGTCCACCTAACCTTCCTGCACGAATCGGGCTCAAACAACCCTTTGGGCATTGTGTCAGATTGTGATAAAATCCCGTTCCACCCATACTTTTCCCTCAAAGATGTCCTAGGGTTTATTCTTATACTCACCCCCCTGATAGCATTAGCCCTATTCTCACCAAACCTCCTAGGGGACCCAGAAAACTTCACCCCAGCGAACCCGCTAGTGACCCCACCACACATCAAGCCAGAATGATATTTCCTATTTGCTTACGCCATCCTACGCTCAATCCCGAACAAACTAGGAGGCGTCCTAGCACTAGCCGCCTCTGTACTGATCCTATTCTTAGTCCCCTTCCTTCACAAGTCAAAACAACGAACAATGACATTCCGGCCACTCTCTCAGCTCCTA
>OYB69
AAAAATAATTAACAACTCCCTAATTGACCTACCCGCACCTTCCAACATCTCCGCCTGATGAAACTTCGGGTCCCTCCTCGCCATTTGCCTGGTCACCCAAATTCTTACAGGCCTCCTGCTAGCCATACACTACACCGCAGACACCACCCTCGCCTTCTCCTCAGTGGCTAACACATGTCGAAACGTCCAGTACGGCTGACTCATCCGCAACCTGCACGCCAATGGCGCCTCATTCTTTTTCATCTGCATCTACCTACACATTGGTCGAGGCTTCTACTACGGCTCCTACCTGTACAAAGAAACCTGAAATACAGGAGTAGTCCTCCTACTCGCCCTCATGGCAACAGCCTTCGTAGGCTATGTCCTGCCATGGGGACAAATATCATTCTGAGGGGCCACCGTAATCACCAACCTGTTCTCAGCCCTCCCGTACATCGGACAAACCTTGGTAGAGTGGGCCTGAGGGGGATTTTCAGTAGACAACCCCACCCTAACCCGATTCTTCGCCATCCACTTCCTACTGCCCTTCCTAATCGCAGGAATCACCCTAGTCCACCTAACCTTCCTGCACGAATCGGGCTCAAACAACCCTTTGGGCATTGTGTCAGATTGTGATAAAATCCCGTTCCACCCATACTTTTCCCTCAAAGATGTCCTAGGGTTTATTCTTATACTCACCCCCCTGATAGCATTAGCCCTATTCTCACCAAACCTCCTAGGGGACCCAGAAAACTTCACCCCAGCGAACCCGCTAGTGACCCCACCACACATCAAGCCAGAATGATATTTCCTATTTGCTTACGCCATCCTACGCTCAATCCCGAACAAACTAGGAGGCGTCCTAGCACTAGCCGCCTCTGTACTGATCCTATTCTTAGTCCCCTTCCTTCACAAGTCAAAACAACGAACAATGACATTCCGGCCACTCTCTCAGCTCCTA
>OYB70
AAAAATAATTAACAACTCCCTAATTGACCTACCCGCACCTTCCAACATCTCCGCCTGATGAAACTTCGGGTCCCTCCTCGCCATTTGCCTGGTCACCCAAATTCTTACAGGCCTCCTGCTAGCCATACACTACACCGCAGACACCACCCTCGCCTTCTCCTCAGTGGCTAACACATGTCGAAACGTCCAGTACGGCTGACTCATCCGCAACCTGCACGCCAATGGCGCCTCATTCTTTTTCATCTGCATCTACCTACACATTGGTCGAGGCTTCTACTACGGCTCCTACCTGTACAAAGAAACCTGAAATACAGGAGTAGTCCTCCTACTCGCCCTCATGGCAACAGCCTTCGTAGGCTATGTCCTGCCATGGGGACAAATATCATTCTGAGGGGCCACCGTAATCACCAACCTGTTCTCAGCCCTCCCGTACATCGGACAAACCTTGGTAGAGTGGGCCTGAGGGGGATTTTCAGTAGACAACCCCACCCTAACCCGATTCTTCGCCATCCACTTCCTACTGCCCTTCCTAATCGCAGGAATCACCCTAGTCCACCTAACCTTCCTGCACGAATCGGGCTCAAACAACCCTTTGGGCATTGTGTCAGATTGTGATAAAATCCCGTTCCACCCATACTTTTCCCTCAAAGATGTCCTAGGGTTTATTCTTATACTCACCCCCCTGATAGCATTAGCCCTATTCTCACCAAACCTCCTAGGGGACCCAGAAAACTTCACCCCAGCGAACCCGCTAGTGACCCCACCACACATCAAGCCAGAATGATATTTCCTATTTGCTTACGCCATCCTACGCTCAATCCCGAACAAACTAGGAGGCGTCCTAGCACTAGCCGCCTCTGTACTGATCCTATTCTTAGTCCCCTTCCTTCACAAGTCAAAACAACGAACAATGACATTCCGGCCACTCTCTCAGCTCCTA
>OYB71
AAAAATAATTAACAACTCCCTAATTGACCTACCCGCACCTTCCAACATCTCCGCCTGATGAAACTTCGGGTCCCTCCTCGCCATTTGCCTGGTCACCCAAATTCTTACAGGCCTCCTGCTAGCCATACACTACACCGCAGACACCACCCTCGCCTTCTCCTCAGTGGCTAACACATGTCGAAACGTCCAGTACGGCTGACTCATCCGCAACCTGCACGCCAATGGCGCCTCATTCTTTTTCATCTGCATCTACCTACACATTGGTCGAGGCTTCTACTACGGCTCCTACCTGTACAAAGAAACCTGAAATACAGGAGTAGTCCTCCTACTCGCCCTCATGGCAACAGCCTTCGTAGGCTATGTCCTGCCATGGGGACAAATATCATTCTGAGGGGCCACCGTAATCACCAACCTGTTCTCAGCCCTCCCGTACATCGGACAAACCTTGGTAGAGTGGGCCTGAGGGGGATTTTCAGTAGACAACCCCACCCTAACCCGATTCTTCGCCATCCACTTCCTACTGCCCTTCCTAATCGCAGGAATCACCCTAGTCCACCTAACCTTCCTGCACGAATCGGGCTCAAACAACCCTTTGGGCATTGTGTCAGATTGTGATAAAATCCCGTTCCACCCATACTTTTCCCTCAAAGATGTCCTAGGGTTTATTCTTATACTCACCCCCCTGATAGCATTAGCCCTATTCTCACCAAACCTCCTAGGGGACCCAGAAAACTTCACCCCAGCGAACCCGCTAGTGACCCCACCACACATCAAGCCAGAATGATATTTCCTATTTGCTTACGCCATCCTACGCTCAATCCCGAACAAACTAGGAGGCGTCCTAGCACTAGCCGCCTCTGTACTGATCCTATTCTTAGTCCCCTTCCTTCACAAGTCAAAACAACGAACAATGACATTCCGGCCACTCTCTCAGCTCCTA
>OYB72
AAAAATAATTAACAACTCCCTAATTGACCTACCCGCACCTTCCAACATCTCCGCCTGATGAAACTTCGGGTCCCTCCTCGCCATTTGCCTGGTCACCCAAATTCTTACAGGCCTCCTGCTAGCCATACACTACACCGCAGACACCACCCTCGCCTTCTCCTCAGTGGCTAACACATGTCGAAACGTCCAGTACGGCTGACTCATCCGCAACCTGCACGCCAATGGCGCCTCATTCTTTTTCATCTGCATCTACCTACACATTGGTCGAGGCTTCTACTACGGCTCCTACCTGTACAAAGAAACCTGAAATACAGGAGTAGTCCTCCTACTCGCCCTCATGGCAACAGCCTTCGTAGGCTATGTCCTGCCATGGGGACAAATATCATTCTGAGGGGCCACCGTAATCACCAACCTGTTCTCAGCCCTCCCGTACATCGGACAAACCTTGGTAGAGTGGGCCTGAGGGGGATTTTCAGTAGACAACCCCACCCTAACCCGATTCTTCGCCATCCACTTCCTACTGCCCTTCCTAATCGCAGGAATCACCCTAGTCCACCTAACCTTCCTGCACGAATCGGGCTCAAACAACCCTTTGGGCATTGTGTCAGATTGTGATAAAATCCCGTTCCACCCATACTTTTCCCTCAAAGATGTCCTAGGGTTTATTCTTATACTCACCCCCCTGATAGCATTAGCCCTATTCTCACCAAACCTCCTAGGGGACCCAGAAAACTTCACCCCAGCGAACCCGCTAGTGACCCCACCACACATCAAGCCAGAATGATATTTCCTATTTGCTTACGCCATCCTACGCTCAATCCCGAACAAACTAGGAGGCGTCCTAGCACTAGCCGCCTCTGTACTGATCCTATTCTTAGTCCCCTTCCTTCACAAGTCAAAACAACGAACAATGACATTCCGGCCACTCTCTCAGCTCCTA
>OYB73
AAAAATAATTAACAACTCCCTAATTGACCTACCCGCACCTTCCAACATCTCCGCCTGATGAAACTTCGGGTCCCTCCTCGCCATTTGCCTGGTCACCCAAATTCTTACAGGCCTCCTGCTAGCCATACACTACACCGCAGACACCACCCTCGCCTTCTCCTCAGTGGCTAACACATGTCGAAACGTCCAGTACGGCTGACTCATCCGCAACCTGCACGCCAATGGCGCCTCATTCTTTTTCATCTGCATCTACCTACACATTGGTCGAGGCTTCTACTACGGCTCCTACCTGTACAAAGAAACCTGAAATACAGGAGTAGTCCTCCTACTCGCCCTCATGGCAACAGCCTTCGTAGGCTATGTCCTGCCATGGGGACAAATATCATTCTGAGGGGCCACCGTAATCACCAACCTGTTCTCAGCCCTCCCGTACATCGGACAAACCTTGGTAGAGTGGGCCTGAGGGGGATTTTCAGTAGACAACCCCACCCTAACCCGATTCTTCGCCATCCACTTCCTACTGCCCTTCCTAATCGCAGGAATCACCCTAGTCCACCTAACCTTCCTGCACGAATCGGGCTCAAACAACCCTTTGGGCATTGTGTCAGATTGTGATAAAATCCCGTTCCACCCATACTTTTCCCTCAAAGATGTCCTAGGGTTTATTCTTATACTCACCCCCCTGATAGCATTAGCCCTATTCTCACCAAACCTCCTAGGGGACCCAGAAAACTTCACCCCAGCGAACCCGCTAGTGACCCCACCACACATCAAGCCAGAATGATATTTCCTATTTGCTTACGCCATCCTACGCTCAATCCCGAACAAACTAGGAGGCGTCCTAGCACTAGCCGCCTCTGTACTGATCCTATTCTTAGTCCCCTTCCTTCACAAGTCAAAACAACGAACAATGACATTCCGGCCACTCTCTCAGCTCCTA
>KAA141
AAAAATAATTAACAACTCCCTAATTGACCTACCCGCACCTTCCAACATCTCCGCCTGATGAAACTTCGGGTCCCTCCTCGCCATTTGCCTGGTCACCCAAATTCTTACAGGCCTCCTGCTAGCCATACACTACACCGCAGACACCACCCTCGCCTTCTCCTCAGTGGCTAACACATGTCGAAACGTCCAGTACGGCTGACTCATCCGCAACCTGCACGCCAATGGCGCCTCATTCTTTTTCATCTGCATCTACCTACACATTGGTCGAGGCTTCTACTACGGCTCCTACCTGTACAAAGAAACCTGAAATACAGGAGTAGTCCTCCTACTCGCCCTCATGGCAACAGCCTTCGTAGGCTATGTCCTGCCATGGGGACAAATATCATTCTGAGGGGCCACCGTAATCACCAACCTGTTCTCAGCCCTCCCGTACATCGGACAAACCTTGGTAGAGTGGGCCTGAGGGGGATTTTCAGTAGACAACCCCACCCTAACCCGATTCTTCGCCATCCACTTCCTACTGCCCTTCCTAATCGCAGGAATCACCCTAGTCCACCTAACCTTCCTGCACGAATCGGGCTCAAACAACCCTTTGGGCATTGTGTCAGATTGTGATAAAATCCCGTTCCACCCATACTTTTCCCTCAAAGATGTCCTAGGGTTTATTCTTATACTCACCCCCCTGATAGCATTAGCCCTATTCTCACCAAACCTCCTAGGGGACCCAGAAAACTTCACCCCAGCGAACCCGCTAGTGACCCCACCACACATCAAGCCAGAATGATATTTCCTATTTGCTTACGCCATCCTACGCTCAATCCCGAACAAACTAGGAGGCGTCCTAGCACTAGCCGCCTCTGTACTGATCCTATTCTTAGTCCCCTTCCTTCACAAGTCAAAACAACGAACAATGACATTCCGGCCACTCTCTCAGCTCCTA
>KAA142
AAAAATAATTAACAACTCCCTAATTGACCTACCCGCACCTTCCAACATCTCCGCCTGATGAAACTTCGGGTCCCTCCTCGCCATTTGCCTGGTCACCCTAATTCTTACAGGCCTCCTGCTAGCCATACACTACACCGCAAACACCACCCTCGCCTTCTCCTCAGTGGCTAACACATGTCGAAACGTCCAGTACGGCTGACTCATCCGCAACCTGCACGCCAATGGCGCCTCATTCTTTTTCATCTGCATCTACCTACACATTGGTCGAGGCTTCTACTACGGCTCCTACCTGTACAAAGAAACCTGAAATACAGGAGTAGTCCTCCTACTCGCCCTCATGGCAACAGCCTTCGTAGGCTATGTCCTGCCATGGGGACAAATATCATTCTGAGGGGCCACCGTAATCACCAACCTGTTCTCAGCCCTCCCGTACATCGGACAAACCTTGGTAGAGTGGGCCTGAGGGGGATTTTCAGTAGACAACCCCACCCTAACCCGATTCTTCGCCATCCACTTCCTACTGCCCTTCCTAATCGCAGGAATCACCCTAGTCCACCTAACCTTCCTGCACGAATCGGGCTCAAACAACCCTTTGGGCATTGTGTCAGATTGTGATAAAATCCCGTTCCACCCATACTTTTCCCTCAAAGATGTCCTAGGGTTTATTCTTATACTCACCCCCCTGATAGCATTAGCCCTATTCTCACCAAACCTCCTAGGGGACCCAGAAAACTTCACCCCAGCGAACCCGCTAGTGACCCCACCACACATCAAGCCAGAATGATATTTCCTATTTGCTTACGCCATCCTACGCTCAATCCCGAACAAACTAGGAGGCGTCCTAGCACTAGCCGCCTCTGTACTGATCCTATTCTTAGTCCCCTTCCTTCACAAGTCAAAACAACGAACAATGACATTCCGGCCACTCTCTCAGCTCCTA
>KAA143
AAAAATAATTAACAACTCCCTAATTGACCTACCCGCACCTTCCAACATCTCCGCCTGATGAAACTTCGGGTCCCTCCTCGCCATTTGCCTGGTCACCCAAATTCTTACAGGCCTCCTGCTAGCCATACACTACACCGCAGACACCACCCTCGCCTTCTCCTCAGTGGCTAACACATGTCGAAACGTCCAGTACGGCTGACTCATCCGCAACCTGCACGCCAATGGCGCCTCATTCTTTTTCATCTGCATCTACCTACACATTGGTCGAGGCTTCTACTACGGCTCCTACCTGTACAAAGAAACCTGAAATACAGGAGTAGTCCTCCTACTCGCCCTCATGGCAACAGCCTTCGTAGGCTATGTCCTGCCATGGGGACAAATATCATTCTGAGGGGCCACCGTAATCACCAACCTGTTCTCAGCCCTCCCGTACATCGGACAAACCTTGGTAGAGTGGGCCTGAGGGGGATTTTCAGTAGACAACCCCACCCTAACCCGATTCTTCGCCATCCACTTCCTACTGCCCTTCCTAATCGCAGGAATCACCCTAGTCCACCTAACCTTCCTGCACGAATCGGGCTCAAACAACCCTTTGGGCATTGTGTCAGATTGTGATAAAATCCCGTTCCACCCATACTTTTCCCTCAAAGATGTCCTAGGGTTTATTCTTATACTCACCCCCCTGATAGCATTAGCCCTATTCTCACCAAACCTCCTAGGGGACCCAGAAAACTTCACCCCAGCGAACCCGCTAGTGACCCCACCACACATCAAGCCAGAATGATATTTCCTATTTGCTTACGCCATCCTACGCTCAATCCCGAACAAACTAGGAGGCGTCCTAGCACTAGCCGCCTCTGTACTGATCCTATTCTTAGTCCCCTTCCTTCACAAGTCAAAACAACGAACAATGACATTCCGGCCACTCTCTCAGCTCCTA
>KAA144
AAAAATAATTAACAACTCCCTAATTGACCTACCCGCACCTTCCAACATCTCCGCCTGATGAAACTTCGGGTCCCTCCTCGCCATTTGCCTGGTCACCCAAATTCTTACAGGCCTCCTGCTAGCCATACACTACACCGCAGACACCACCCTCGCCTTCTCCTCAGTGGCTAACACATGTCGAAACGTCCAGTACGGCTGACTCATCCGCAACCTGCACGCCAATGGCGCCTCATTCTTTTTCATCTGCATCTACCTACACATTGGTCGAGGCTTCTACTACGGCTCCTACCTGTACAAAGAAACCTGAAATACAGGAGTAGTCCTCCTACTCGCCCTCATGGCAACAGCCTTCGTAGGCTATGTCCTGCCATGGGGACAAATATCATTCTGAGGGGCCACCGTAATCACCAACCTGTTCTCAGCCCTCCCGTACATCGGACAAACCTTGGTAGAGTGGGCCTGAGGGGGATTTTCAGTAGACAACCCCACCCTAACCCGATTCTTCGCCATCCACTTCCTACTGCCCTTCCTAATCGCAGGAATCACCCTAGTCCACCTAACCTTCCTGCACGAATCGGGCTCAAACAACCCTTTGGGCATTGTGTCAGATTGTGATAAAATCCCGTTCCACCCATACTTTTCCCTCAAAGATGTCCTAGGGTTTATTCTTATACTCACCCCCCTGATAGCATTAGCCCTATTCTCACCAAACCTCCTAGGGGACCCAGAAAACTTCACCCCAGCGAACCCGCTAGTGACCCCACCACACATCAAGCCAGAATGATATTTCCTATTTGCTTACGCCATCCTACGCTCAATCCCGAACAAACTAGGAGGCGTCCTAGCACTAGCCGCCTCTGTACTGATCCTATTCTTAGTCCCCTTCCTTCACAAGTCAAAACAACGAACAATGACATTCCGGCCACTCTCTCAGCTCCTA
>KAA145
AAAAATAATTAACAACTCCCTAATTGACCTACCCGCACCTTCCAACATCTCCGCCTGATGAAACTTCGGGTCCCTCCTCGCCATTTGCCTGGTCACCCAAATTCTTACAGGCCTCCTGCTAGCCATACACTACACCGCAGACACCACCCTCGCCTTCTCCTCAGTGGCTAACACATGTCGAAACGTCCAGTACGGCTGACTCATCCGCAACCTGCACGCCAATGGCGCCTCATTCTTTTTCATCTGCATCTACCTACACATTGGTCGAGGCTTCTACTACGGCTCCTACCTGTACAAAGAAACCTGAAATACAGGAGTAGTCCTCCTACTCGCCCTCATGGCAACAGCCTTCGTAGGCTATGTCCTGCCATGGGGACAAATATCATTCTGAGGGGCCACCGTAATCACCAACCTGTTCTCAGCCCTCCCGTACATCGGACAAACCTTGGTAGAGTGGGCCTGAGGGGGATTTTCAGTAGACAACCCCACCCTAACCCGATTCTTCGCCATCCACTTCCTACTGCCCTTCCTAATCGCAGGAATCACCCTAGTCCACCTAACCTTCCTGCACGAATCGGGCTCAAACAACCCTTTGGGCATTGTGTCAGATTGTGATAAAATCCCGTTCCACCCATACTTTTCCCTCAAAGATGTCCTAGGGTTTATTCTTATACTCACCCCCCTGATAGCATTAGCCCTATTCTCACCAAACCTCCTAGGGGACCCAGAAAACTTCACCCCAGCGAACCCGCTAGTGACCCCACCACACATCAAGCCAGAATGATATTTCCTATTTGCTTACGCCATCCTACGCTCAATCCCGAACAAACTAGGAGGCGTCCTAGCACTAGCCGCCTCTGTACTGATCCTATTCTTAGTCCCCTTCCTTCACAAGTCAAAACAACGAACAATGACATTCCGGCCACTCTCTCAGCTCCTA
>KAA146
AAAAATAATTAACAACTCCCTAATTGACCTACCCGCACCTTCCAACATCTCCGCCTGATGAAACTTCGGGTCCCTCCTCGCCATTTGCCTGGTCACCCAAATTCTTACAGGCCTCCTGCTAGCCATACACTACACCGCAGACACCACCCTCGCCTTCTCCTCAGTGGCTAACACATGTCGAAACGTCCAGTACGGCTGACTCATCCGCAACCTGCACGCCAATGGCGCCTCATTCTTTTTCATCTGCATCTACCTACACATTGGTCGAGGCTTCTACTACGGCTCCTACCTGTACAAAGAAACCTGAAATACAGGAATACTCCTCCTACTCGCCCTCATGGCAACAGCCTTCGTAGGCTATGTCCTGCCATGGGGACAAATATCATTCTGAGGGGCCACCGTAATCACCAACCTGTTCTCAGCCCTCCCGTACATCGGACAAACCTTGGTAGAGTGGGCCTGAGGGGGATTTTCAGTAGACAACCCCACCCTAACCCGATTCTTCGCCATCCACTTCCTACTGCCCTTCCTAATCGCAGGAATCACCCTAGTCCACCTAACCTTCCTGCACGAATCGGGCTCAAACAACCCTTTGGGCATTGTGTCAGATTGTGATAAAATCCCGTTCCACCCATACTTTTCCCTCAAAGATGTCCTAGGGTTTATTCTTATACTCACCCCCCTGATAGCATTAGCCCTATTCTCACCAAACCTCCTAGGGGACCCAGAAAACTTCACCCCAGCGAACCCGCTAGTGACCCCACCACACATCAAGCCAGAATGATATTTCCTATTTGCTTACGCCATCTTACGCTCAATCCCGAACAAACTAGGAGGCGTCCTAGCACTAGCCGCCTCTGTACTGATCCTATTTTTAGTCCCCTTCCTTCACAAGTCAAAACAACGAACAATGACATTCCGGCCACTCTCTCAGTTCTTA
>KAA147
AAAAATAATTAACAACTCCCTAATTGACCTACCCGCACCTTCCAACATCTCCGCCTGATGAAACTTCGGGTCCCTCCTCGCCATTTGCCTGGTCACCCAAATTCTTACAGGCCTCCTGCTAGCCATACACTACACCGCAGACACCACCCTCGCCTTCTCCTCAGTGGCTAACACATGTCGAAACGTCCAGTACGGCTGACTCATCCGCAACCTGCACGCCAATGGCGCCTCATTCTTTTTCATCTGCATCTACCTACACATTGGTCGAGGCTTCTACTACGGCTCCTACCTGTACAAAGAAACCTGAAATACAGGAGTAGTCCTCCTACTCGCCCTCATGGCAACAGCCTTCGTAGGCTATGTCCTGCCATGGGGACAAATATCATTCTGAGGGGCCACCGTAATCACCAACCTGTTCTCAGCCCTCCCGTACATCGGACAAACCTTGGTAGAGTGGGCCTGAGGGGGATTTTCAGTAGACAACCCCACCCTAACCCGATTCTTCGCCATCCACTTCCTACTGCCCTTCCTAATCGCAGGAATCACCCTAGTCCACCTAACCTTCCTGCACGAATCGGGCTCAAACAACCCTTTGGGCATTGTGTCAGATTGTGATAAAATCCCGTTCCACCCATACTTTTCCCTCAAAGATGTCCTAGGGTTTATTCTTATACTCACCCCCCTGATAGCATTAGCCCTATTCTCACCAAACCTCCTAGGGGACCCAGAAAACTTCACCCCAGCGAACCCGCTAGTGACCCCACCACACATCAAGCCAGAATGATATTTCCTATTTGCTTACGCCATCCTACGCTCAATCCCGAACAAACTAGGAGGCGTCCTAGCACTAGCCGCCTCTGTACTGATCCTATTCTTAGTCCCCTTCCTTCACAAGTCAAAACAACGAACAATGACATTCCGGCCACTCTCTCAGCTCCTA
>KAA149
AAAAATAATTAACAACTCCCTAATTGACCTACCCGCACCTTCCAACATCTCCGCCTGATGAAACTTCGGGTCCCTCCTCGCCATTTGCCTGGTCACCCAAATTCTTACAGGCCTCCTGCTAGCCATACACTACACCGCAGACACCACCCTCGCCTTCTCCTCAGTGGCTAACACATGTCGAAACGTCCAGTACGGCTGACTCATCCGCAACCTGCACGCCAATGGCGCCTCATTCTTTTTCATCTGCATCTACCTACACATTGGTCGAGGCTTCTACTACGGCTCCTACCTGTACAAAGAAACCTGAAATACAGGAGTAGTCCTCCTACTCGCCCTCATGGCAACAGCCTTCGTAGGCTATGTCCTGCCATGGGGACAAATATCATTCTGAGGGGCCACCGTAATCACCAACCTGTTCTCAGCCCTCCCGTACATCGGACAAACCTTGGTAGAGTGGGCCTGAGGGGGATTTTCAGTAGACAACCCCACCCTAACCCGATTCTTCGCCATCCACTTCCTACTGCCCTTCCTAATCGCAGGAATCACCCTAGTCCACCTAACCTTCCTGCACGAATCGGGCTCAAACAACCCTTTGGGCATTGTGTCAGATTGTGATAAAATCCCGTTCCACCCATACTTTTCCCTCAAAGATGTCCTAGGGTTTATTCTTATACTCACCCCCCTGATAGCATTAGCCCTATTCTCACCAAACCTCCTAGGGGACCCAGAAAACTTCACCCCAGCGAACCCGCTAGTGACCCCACCACACATCAAGCCAGAATGATATTTCCTATTTGCTTACGCCATCCTACGCTCAATCCCGAACAAACTAGGAGGCGTCCTAGCACTAGCCGCCTCTGTACTGATCCTATTCTTAGTCCCCTTCCTTCACAAGTCAAAACAACGAACAATGACATTCCGGCCACTCTCTCAGCTCCTA
>KAA150
AAAAATAATTAACAACTCCCTAATTGACCTACCCGCACCTTCCAACATCTCCGCCTGATGAAACTTCGGGTCCCTCCTCGCCATTTGCCTGGTCACCCAAATTCTTACAGGCCTCCTGCTAGCCATACACTACACCGCAAACACCACCCTCGCCTTCTCCTCAGTGGCTAACACATGTCGAAACGTCCAGTACGGCTGACTCATCCGCAACCTGCACGCCAATGGCGCCTCATTCTTTTTCATCTGCATCTACCTACACATTGGTCGAGGCTTCTACTACGGCTCCTACCTGTACAAAGAAACCTGAAATACAGGAGTAGTCCTCCTACTCGCCCTCATGGCAACAGCCTTCGTAGGCTATGTCCTGCCATGGGGACAAATATCATTCTGAGGGGCCACCGTAATCACCAACCTGTTCTCAGCCCTCCCGTACATCGGACAAACCTTGGTAGAGTGGGCCTGAGGGGGATTTTCAGTAGACAACCCCACCCTAACCCGATTCTTCGCCATCCACTTCCTACTGCCCTTCCTAATCGCAGGAATCACCCTAGTCCACCTAACCTTCCTGCACGAATCGGGCTCAAACAACCCTTTGGGCATTGTGTCAGATTGTGATAAAATCCCGTTCCACCCATACTTTTCCCTCAAAGATGTCCTAGGGTTTATTCTTATACTCACCCCCCTGATAGCATTAGCCCTATTCTCACCAAACCTCCTAGGGGACCCAGAAAACTTCACCCCAGCGAACCCGCTAGTGACCCCACCACACATCAAGCCAGAATGATATTTCCTATTTGCTTACGCCATCCTACGCTCAATCCCGAACAAACTAGGAGGCGTCCTAGCACTAGCCGCCTCTGTACTGATCCTATTCTTAGTCCCCTTCCTTCACAAGTCAAAACAACGAACAATGACATTCCGGCCACTCTCTCAGCTCCTA
>KAA151
AAAAATAATTAACAACTCCCTAATTGACCTACCCGCACCTTCCAACATCTCCGCCTGATGAAACTTCGGGTCCCTCCTCGCCATTTGCCTGGTCACCCAAATTCTTACAGGCCTCCTGCTAGCCATACACTACACCGCAGACACCACCCTCGCCTTCTCCTCAGTGGCTAACACATGTCGAAACGTCCAGTACGGCTGACTCATCCGCAACCTGCACGCCAATGGCGCCTCATTCTTTTTCATCTGCATCTACCTACACATTGGTCGAGGCTTCTACTACGGCTCCTACCTGTACAAAGAAACCTGAAATACAGGAGTAGTCCTCCTACTCGCCCTCATGGCAACAGCCTTCGTAGGCTATGTCCTGCCATGGGGACAAATATCATTCTGAGGGGCCACCGTAATCACCAACCTGTTCTCAGCCCTCCCGTACATCGGACAAACCTTGGTAGAGTGGGCCTGAGGGGGATTTTCAGTAGACAACCCCACCCTAACCCGATTCTTCGCCATCCACTTCCTACTGCCCTTCCTAATCGCAGGAATCACCCTAGTCCACCTAACCTTCCTGCACGAATCGGGCTCAAACAACCCTTTGGGCATTGTGTCAGATTGTGATAAAATCCCGTTCCACCCATACTTTTCCCTCAAAGATGTCCTAGGGTTTATTCTTATACTCACCCCCCTGATAGCATTAGCCCTATTCTCACCAAACCTCCTAGGGGACCCAGAAAACTTCACCCCAGCGAACCCGCTAGTGACCCCACCACACATCAAGCCAGAATGATATTTCCTATTTGCTTACGCCATCCTACGCTCAATCCCGAACAAACTAGGAGGCGTCCTAGCACTAGCCGCCTCTGTACTGATCCTATTCTTAGTCCCCTTCCTTCACAAGTCAAAACAACGAACAATGACATTCCGGCCACTCTCTCAGCTCCTA
>KAA152
AAAAATAATTAACAACTCCCTAATTGACCTACCCGCACCTTCCAACATCTCCGCCTGATGAAACTTCGGGTCCCTCCTCGCCATTTGCCTGGTCACCCAAATTCTTACAGGCCTCCTGCTAGCCATACACTACACCGCAGACACCACCCTCGCCTTCTCCTCAGTGGCTAACACATGTCGAAACGTCCAGTACGGCTGACTCATCCGCAACCTGCACGCCAATGGCGCCTCATTCTTTTTCATCTGCATCTACCTACACATTGGTCGAGGCTTCTACTACGGCTCCTACCTGTACAAAGAAACCTGAAATACAGGAGTAGTCCTCCTACTCGCCCTCATGGCAACAGCCTTCGTAGGCTATGTCCTGCCATGGGGACAAATATCATTCTGAGGGGCCACCGTAATCACCAACCTGTTCTCAGCCCTCCCGTACATCGGACAAACCTTGGTAGAGTGGGCCTGAGGGGGATTTTCAGTAGACAACCCCACCCTAACCCGATTCTTCGCCATCCACTTCCTACTGCCCTTCCTAATCGCAGGAATCACCCTAGTCCACCTAACCTTCCTGCACGAATCGGGCTCAAACAACCCTTTGGGCATTGTGTCAGATTGTGATAAAATCCCGTTCCACCCATACTTTTCCCTCAAAGATGTCCTAGGGTTTATTCTTATACTCACCCCCCTGATAGCATTAGCCCTATTCTCACCAAACCTCCTAGGGGACCCAGAAAACTTCACCCCAGCGAACCCGCTAGTGACCCCACCACACATCAAGCCAGAATGATATTTCCTATTTGCTTACGCCATCCTACGCTCAATCCCGAACAAACTAGGAGGCGTCCTAGCACTAGCCGCCTCTGTACTGATCCTATTCTTAGTCCCCTTCCTTCACAAGTCAAAACAACGAACAATGACATTCCGGCCACTCTCTCAGCTCCTA
>KAA153
AAAAATAATTAACAACTCCCTAATTGACCTACCCGCACCTTCCAACATCTCCGCCTGATGAAACTTCGGGTCCCTCCTCGCCATTTGCCTGGTCACCCAAATTCTTACAGGCCTCCTGCTAGCCATACACTACACCGCAGACACCACCCTCGCCTTCTCCTCAGTGGCTAACACATGTCGAAACGTCCAGTACGGCTGACTCATCCGCAACCTGCACGCCAATGGCGCCTCATTCTTTTTCATCTGCATCTACCTACACATTGGTCGAGGCTTCTACTACGGCTCCTACCTGTACAAAGAAACCTGAAATACAGGAGTAGTCCTCCTACTCGCCCTCATGGCAACAGCCTTCGTAGGCTATGTCCTGCCATGGGGACAAATATCATTCTGAGGGGCCACCGTAATCACCAACCTGTTCTCAGCCCTCCCGTACATCGGACAAACCTTGGTAGAGTGGGCCTGAGGGGGATTTTCAGTAGACAACCCCACCCTAACCCGATTCTTCGCCATCCACTTCCTACTGCCCTTCCTAATCGCAGGAATCACCCTAGTCCACCTAACCTTCCTGCACGAATCGGGCTCAAACAACCCTTTGGGCATTGTGTCAGATTGTGATAAAATCCCGTTCCACCCATACTTTTCCCTCAAAGATGTCCTAGGGTTTATTCTTATACTCACCCCCCTGATAGCATTAGCCCTATTCTCACCAAACCTCCTAGGGGACCCAGAAAACTTCACCCCAGCGAACCCGCTAGTGACCCCACCACACATCAAGCCAGAATGATATTTCCTATTTGCTTACGCCATCCTACGCTCAATCCCGAACAAACTAGGAGGCGTCCTAGCACTAGCCGCCTCTGTACTGATCCTATTCTTAGTCCCCTTCCTTCACAAGTCAAAACAACGAACAATGACATTCCGGCCACTCTCTCAGCTCCTA
>KAA154
AAAAATAATTAACAACTCCCTAATTGACCTACCCGCACCTTCCAACATCTCCGCCTGATGAAACTTCGGGTCCCTCCTCGCCATTTGCCTGGTCACCCAAATTCTTACAGGCCTCCTGCTAGCCATACACTACACCGCAGACACCACCCTCGCCTTCTCCTCAGTGGCTAACACATGTCGAAACGTCCAGTACGGCTGACTCATCCGCAACCTGCACGCCAATGGCGCCTCATTCTTTTTCATCTGCATCTACCTACACATTGGTCGAGGCTTCTACTACGGCTCCTACCTGTACAAAGAAACCTGAAATACAGGAGTAGTCCTCCTACTCGCCCTCATGGCAACAGCCTTCGTAGGCTATGTCCTGCCATGGGGACAAATATCATTCTGAGGGGCCACCGTAATCACCAACCTGTTCTCAGCCCTCCCGTACATCGGACAAACCTTGGTAGAGTGGGCCTGAGGGGGATTTTCAGTAGACAACCCCACCCTAACCCGATTCTTCGCCATCCACTTCCTACTGCCCTTCCTAATCGCAGGAATCACCCTAGTCCACCTAACCTTCCTGCACGAATCGGGCTCAAACAACCCTTTGGGCATTGTGTCAGATTGTGATAAAATCCCGTTCCACCCATACTTTTCCCTCAAAGATGTCCTAGGGTTTATTCTTATACTCACCCCCCTGATAGCATTAGCCCTATTCTCACCAAACCTCCTAGGGGACCCAGAAAACTTCACCCCAGCGAACCCGCTAGTGACCCCACCACACATCAAGCCAGAATGATATTTCCTATTTGCTTACGCCATCCTACGCTCAATCCCGAACAAACTAGGAGGCGTCCTAGCACTAGCCGCCTCTGTACTGATCCTATTCTTAGTCCCCTTCCTTCACAAGTCAAAACAACGAACAATGACATTCCGGCCACTCTCTCAGCTCCTA
>KAA155
AAAAATAATTAACAACTCCCTAATTGACCTACCCGCACCTTCCAACATCTCCGCCTGATGAAACTTCGGGTCCCTCCTCGCCATTTGCCTGGTCACCCAAATTCTTACAGGCCTCCTGCTAGCCATACACTACACCGCAGACACCACCCTCGCCTTCTCCTCAGTGGCTAACACATGTCGAAACGTCCAGTACGGCTGACTCATCCGCAACCTGCACGCCAATGGCGCCTCATTCTTTTTCATCTGCATCTACCTACACATTGGTCGAGGCTTCTACTACGGCTCCTACCTGTACAAAGAAACCTGAAATACAGGAGTAGTCCTCCTACTCGCCCTCATGGCAACAGCCTTCGTAGGCTATGTCCTGCCATGGGGACAAATATCATTCTGAGGGGCCACCGTAATCACCAACCTGTTCTCAGCCCTCCCGTACATCGGACAAACCTTGGTAGAGTGGGCCTGAGGGGGATTTTCAGTAGACAACCCCACCCTAACCCGATTCTTCGCCATCCACTTCCTACTGCCCTTCCTAATCGCAGGAATCACCCTAGTCCACCTAACCTTCCTGCACGAATCGGGCTCAAACAACCCTTTGGGCATTGTGTCAGATTGTGATAAAATCCCGTTCCACCCATACTTTTCCCTCAAAGATGTCCTAGGGTTTATTCTTATACTCACCCCCCTGATAGCATTAGCCCTATTCTCACCAAACCTCCTAGGGGACCCAGAAAACTTCACCCCAGCGAACCCGCTAGTGACCCCACCACACATCAAGCCAGAATGATATTTCCTATTTGCTTACGCCATCCTACGCTCAATCCCGAACAAACTAGGAGGCGTCCTAGCACTAGCCGCCTCTGTACTGATCCTATTCTTAGTCCCCTTCCTTCACAAGTCAAAACAACGAACAATGACATTCCGGCCACTCTCTCAGCTCCTA
>KAA156
AAAAATAATTAACAACTCCCTAATTGACCTACCCGCACCTTCCAACATCTCCGCCTGATGAAACTTCGGGTCCCTCCTCGCCATTTGCCTGGTCACCCAAATTCTTACAGGCCTCCTGCTAGCCATACACTACACCGCAAACACCACCCTCGCCTTCTCCTCAGTGGCTAACACATGTCGAAACGTCCAGTACGGCTGACTCATCCGCAACCTGCACGCCAATGGCGCCTCATTCTTTTTCATCTGCATCTACCTACACATTGGTCGAGGCTTCTACTACGGCTCCTACCTGTACAAAGAAACCTGAAATACAGGAGTAGTCCTCCTACTCGCCCTCATGGCAACAGCCTTCGTAGGCTATGTCCTGCCATGGGGACAAATATCATTCTGAGGGGCCACCGTAATCACCAACCTGTTCTCAGCCCTCCCGTACATCGGACAAACCTTGGTAGAGTGGGCCTGAGGGGGATTTTCAGTAGACAACCCCACCCTAACCCGATTCTTCGCCATCCACTTCCTACTGCCCTTCCTAATCGCAGGAATCACCCTAGTCCACCTAACCTTCCTGCACGAATCGGGCTCAAACAACCCTTTGGGCATTGTGTCAGATTGTGATAAAATCCCGTTCCACCCATACTTTTCCCTCAAAGATGTCCTAGGGTTTATTCTTATACTCACCCCCCTGATAGCATTAGCCCTATTCTCACCAAACCTCCTAGGGGACCCAGAAAACTTCACCCCAGCGAACCCGCTAGTGACCCCACCACACATCAAGCCAGAATGATATTTCCTATTTGCTTACGCCATCCTACGCTCAATCCCGAACAAACTAGGAGGCGTCCTAGCACTAGCCGCCTCTGTACTGATCCTATTCTTAGTCCCCTTCCTTCACAAGTCAAAACAACGAACAATGACATTCCGGCCACTCTCTCAGCTCCTA
>KAA157
AAAAATAATTAACAACTCCCTAATTGACCTACCCGCACCTTCCAACATCTCCGCCTGATGAAACTTCGGGTCCCTCCTCGCCATTTGCCTGGTCACCCAAATTCTTACAGGCCTCCTGCTAGCCATACACTACACCGCAGACACCACCCTCGCCTTCTCCTCAGTGGCTAACACATGTCGAAACGTCCAGTACGGCTGACTCATCCGCAACCTGCACGCCAATGGCGCCTCATTCTTTTTCATCTGCATCTACCTACACATTGGTCGAGGCTTCTACTACGGCTCCTACCTGTACAAAGAAACCTGAAATACAGGAGTAGTCCTCCTACTCGCCCTCATGGCAACAGCCTTCGTAGGCTATGTCCTGCCATGGGGACAAATATCATTCTGAGGGGCCACCGTAATCACCAACCTGTTCTCAGCCCTCCCGTACATCGGACAAACCTTGGTAGAGTGGGCCTGAGGGGGATTTTCAGTAGACAACCCCACCCTAACCCGATTCTTCGCCATCCACTTCCTACTGCCCTTCCTAATCGCAGGAATCACCCTAGTCCACCTAACCTTCCTGCACGAATCGGGCTCAAACAACCCTTTGGGCATTGTGTCAGATTGTGATAAAATCCCGTTCCACCCATACTTTTCCCTCAAAGATGTCCTAGGGTTTATTCTTATACTCACCCCCCTGATAGCATTAGCCCTATTCTCACCAAACCTCCTAGGGGACCCAGAAAACTTCACCCCAGCGAACCCGCTAGTGACCCCACCACACATCAAGCCAGAATGATATTTCCTATTTGCTTACGCCATCCTACGCTCAATCCCGAACAAACTAGGAGGCGTCCTAGCACTAGCCGCCTCTGTACTGATCCTATTCTTAGTCCCCTTCCTTCACAAGTCAAAACAACGAACAATGACATTCCGGCCACTCTCTCAGCTCCTA
>KAA158
AAAAATAATTAACAACTCCCTAATTGACCTACCCGCACCTTCCAACATCTCCGCCTGATGAAACTTCGGGTCCCTCCTCGCCATTTGCCTGGTCACCCAAATTCTTACAGGCCTCCTGCTAGCCATACACTACACCGCAGACACCACCCTCGCCTTCTCCTCAGTGGCTAACACATGTCGAAACGTCCAGTACGGCTGACTCATCCGCAACCTGCACGCCAATGGCGCCTCATTCTTTTTCATCTGCATCTACCTACACATTGGTCGAGGCTTCTACTACGGCTCCTACCTGTACAAAGAAACCTGAAATACAGGAGTAGTCCTCCTACTCGCCCTCATGGCAACAGCCTTCGTAGGCTATGTCCTGCCATGGGGACAAATATCATTCTGAGGGGCCACCGTAATCACCAACCTGTTCTCAGCCCTCCCGTACATCGGACAAACCTTGGTAGAGTGGGCCTGAGGGGGATTTTCAGTAGACAACCCCACCCTAACCCGATTCTTCGCCATCCACTTCCTACTGCCCTTCCTAATCGCAGGAATCACCCTAGTCCACCTAACCTTCCTGCACGAATCGGGCTCAAACAACCCTTTGGGCATTGTGTCAGATTGTGATAAAATCCCGTTCCACCCATACTTTTCCCTCAAAGATGTCCTAGGGTTTATTCTTATACTCACCCCCCTGATAGCATTAGCCCTATTCTCACCAAACCTCCTAGGGGACCCAGAAAACTTCACCCCAGCGAACCCGCTAGTGACCCCACCACACATCAAGCCAGAATGATATTTCCTATTTGCTTACGCCATCCTACGCTCAATCCCGAACAAACTAGGAGGCGTCCTAGCACTAGCCGCCTCTGTACTGATCCTATTCTTAGTCCCCTTCCTTCACAAGTCAAAACAACGAACAATGACATTCCGGCCACTCTCTCAGCTCCTA
>KAA159
AAAAATAATTAACAACTCCCTAATTGACCTACCCGCACCTTCCAACATCTCCGCCTGATGAAACTTCGGGTCCCTCCTCGCCATTTGCCTGGTCACCCAAATTCTTACAGGCCTCCTGCTAGCCATACACTACACCGCAGACACCACCCTCGCCTTCTCCTCAGTGGCTAACACATGTCGAAACGTCCAGTACGGCTGACTCATCCGCAACCTGCACGCCAATGGCGCCTCATTCTTTTTCATCTGCATCTACCTACACATTGGTCGAGGCTTCTACTACGGCTCCTACCTGTACAAAGAAACCTGAAATACAGGAGTAGTCCTCCTACTCGCCCTCATGGCAACAGCCTTCGTAGGCTATGTCCTGCCATGGGGACAAATATCATTCTGAGGGGCCACCGTAATCACCAACCTGTTCTCAGCCCTCCCGTACATCGGACAAACCTTGGTAGAGTGGGCCTGAGGGGGATTTTCAGTAGACAACCCCACCCTAACCCGATTCTTCGCCATCCACTTCCTACTGCCCTTCCTAATCGCAGGAATCACCCTAGTCCACCTAACCTTCCTGCACGAATCGGGCTCAAACAACCCTTTGGGCATTGTGTCAGATTGTGATAAAATCCCGTTCCACCCATACTTTTCCCTCAAAGATGTCCTAGGGTTTATTCTTATACTCACCCCCCTGATAGCATTAGCCCTATTCTCACCAAACCTCCTAGGGGACCCAGAAAACTTCACCCCAGCGAACCCGCTAGTGACCCCACCACACATCAAGCCAGAATGATATTTCCTATTTGCTTACGCCATCCTACGCTCAATCCCGAACAAACTAGGAGGCGTCCTAGCACTAGCCGCCTCTGTACTGATCCTATTCTTAGTCCCCTTCCTTCACAAGTCAAAACAACGAACAATGACATTCCGGCCACTCTCTCAGCTCCTA
>KAA160
AAAAATAATTAACAACTCCCTAATTGACCTACCCGCACCTTCCAACATCTCCGCCTGATGAAACTTCGGGTCCCTCCTCGCCATTTGCCTGGTCACCCAAATTCTTACAGGCCTCCTGCTAGCCATACACTACACCGCAGACACCACCCTCGCCTTCTCCTCAGTGGCTAACACATGTCGAAACGTCCAGTACGGCTGACTCATCCGCAACCTGCACGCCAATGGCGCCTCATTCTTTTTCATCTGCATCTACCTACACATTGGTCGAGGCTTCTACTACGGCTCCTACCTGTACAAAGAAACCTGAAATACAGGAGTAGTCCTCCTACTCGCCCTCATGGCAACAGCCTTCGTAGGCTATGTCCTGCCATGGGGACAAATATCATTCTGAGGGGCCACCGTAATCACCAACCTGTTCTCAGCCCTCCCGTACATCGGACAAACCTTGGTAGAGTGGGCCTGAGGGGGATTTTCAGTAGACAACCCCACCCTAACCCGATTCTTCGCCATCCACTTCCTACTGCCCTTCCTAATCGCAGGAATCACCCTAGTCCACCTAACCTTCCTGCACGAATCGGGCTCAAACAACCCTTTGGGCATTGTGTCAGATTGTGATAAAATCCCGTTCCACCCATACTTTTCCCTCAAAGATGTCCTAGGGTTTATTCTTATACTCACCCCCCTGATAGCATTAGCCCTATTCTCACCAAACCTCCTAGGGGACCCAGAAAACTTCACCCCAGCGAACCCGCTAGTGACCCCACCACACATCAAGCCAGAATGATATTTCCTATTTGCTTACGCCATCCTACGCTCAATCCCGAACAAACTAGGAGGCGTCCTAGCACTAGCCGCCTCTGTACTGATCCTATTCTTAGTCCCCTTCCTTCACAAGTCAAAACAACGAACAATGACATTCCGGCCACTCTCTCAGCTCCTA
>KAA161
AAAAATAATTAACAACTCCCTAATTGACCTACCCGCACCTTCCAACATCTCCGCCTGATGAAACTTCGGGTCCCTCCTCGCCATTTGCCTGGTCACCCAAATTCTTACAGGCCTCCTGCTAGCCATACACTACACCGCAGACACCACCCTCGCCTTCTCCTCAGTGGCTAACACATGTCGAAACGTCCAGTACGGCTGACTCATCCGCAACCTGCACGCCAATGGCGCCTCATTCTTTTTCATCTGCATCTACCTACACATTGGTCGAGGCTTCTACTACGGCTCCTACCTGTACAAAGAAACCTGAAATACAGGAGTAGTCCTCCTACTCGCCCTCATGGCAACAGCCTTCGTAGGCTATGTCCTGCCATGGGGACAAATATCATTCTGAGGGGCCACCGTAATCACCAACCTGTTCTCAGCCCTCCCGTACATCGGACAAACCTTGGTAGAGTGGGCCTGAGGGGGATTTTCAGTAGACAACCCCACCCTAACCCGATTCTTCGCCATCCACTTCCTACTGCCCTTCCTAATCGCAGGAATCACCCTAGTCCACCTAACCTTCCTGCACGAATCGGGCTCAAACAACCCTTTGGGCATTGTGTCAGATTGTGATAAAATCCCGTTCCACCCATACTTTTCCCTCAAAGATGTCCTAGGGTTTATTCTTATACTCACCCCCCTGATAGCATTAGCCCTATTCTCACCAAACCTCCTAGGGGACCCAGAAAACTTCACCCCAGCGAACCCGCTAGTGACCCCACCACACATCAAGCCAGAATGATATTTCCTATTTGCTTACGCCATCCTACGCTCAATCCCGAACAAACTAGGAGGCGTCCTAGCACTAGCCGCCTCTGTACTGATCCTATTCTTAGTCCCCTTCCTTCACAAGTCAAAACAACGAACAATGACATTCCGGCCACTCTCTCAGCTCCTA
>KAA162
AAAAATAATTAACAACTCCCTAATTGACCTACCCGCACCTTCCAACATCTCCGCCTGATGAAACTTCGGGTCCCTCCTCGCCATTTGCCTGGTCACCCAAATTCTTACAGGCCTCCTGCTAGCCATACACTACACCGCAGACACCACCCTCGCCTTCTCCTCAGTGGCTAACACATGTCGAAACGTCCAGTACGGCTGACTCATCCGCAACCTGCACGCCAATGGCGCCTCATTCTTTTTCATCTGCATCTACCTACACATTGGTCGAGGCTTCTACTACGGCTCCTACCTGTACAAAGAAACCTGAAATACAGGAGTAGTCCTCCTACTCGCCCTCATGGCAACAGCCTTCGTAGGCTATGTCCTGCCATGGGGACAAATATCATTCTGAGGGGCCACCGTAATCACCAACCTGTTCTCAGCCCTCCCGTACATCGGACAAACCTTGGTAGAGTGGGCCTGAGGGGGATTTTCAGTAGACAACCCCACCCTAACCCGATTCTTCGCCATCCACTTCCTACTGCCCTTCCTAATCGCAGGAATCACCCTAGTCCACCTAACCTTCCTGCACGAATCGGGCTCAAACAACCCTTTGGGCATTGTGTCAGATTGTGATAAAATCCCGTTCCACCCATACTTTTCCCTCAAAGATGTCCTAGGGTTTATTCTTATACTCACCCCCCTGATAGCATTAGCCCTATTCTCACCAAACCTCCTAGGGGACCCAGAAAACTTCACCCCAGCGAACCCGCTAGTGACCCCACCACACATCAAGCCAGAATGATATTTCCTATTTGCTTACGCCATCCTACGCTCAATCCCGAACAAACTAGGAGGCGTCCTAGCACTAGCCGCCTCTGTACTGATCCTATTCTTAGTCCCCTTCCTTCACAAGTCAAAACAACGAACAATGACATTCCGGCCACTCTCTCAGCTCCTA
>KAA163
AAAAATAATTAACAACTCCCTAATTGACCTACCCGCACCTTCCAACATCTCCGCCTGATGAAACTTCGGGTCCCTCCTCGCCATTTGCCTGGTCACCCAAATTCTTACAGGCCTCCTGCTAGCCATACACTACACCGCAGACACCACCCTCGCCTTCTCCTCAGTGGCTAACACATGTCGAAACGTCCAGTACGGCTGACTCATCCGCAACCTGCACGCCAATGGCGCCTCATTCTTTTTCATCTGCATCTACCTACACATTGGTCGAGGCTTCTACTACGGCTCCTACCTGTACAAAGAAACCTGAAATACAGGAGTAGTCCTCCTACTCGCCCTCATGGCAACAGCCTTCGTAGGCTATGTCCTGCCATGGGGACAAATATCATTCTGAGGGGCCACCGTAATCACCAACCTGTTCTCAGCCCTCCCGTACATCGGACAAACCTTGGTAGAGTGGGCCTGAGGGGGATTTTCAGTAGACAACCCCACCCTAACCCGATTCTTCGCCATCCACTTCCTACTGCCCTTCCTAATCGCAGGAATCACCCTAGTCCACCTAACCTTCCTGCACGAATCGGGCTCAAACAACCCTTTGGGCATTGTGTCAGATTGTGATAAAATCCCGTTCCACCCATACTTTTCCCTCAAAGATGTCCTAGGGTTTATTCTTATACTCACCCCCCTGATAGCATTAGCCCTATTCTCACCAAACCTCCTAGGGGACCCAGAAAACTTCACCCCAGCGAACCCGCTAGTGACCCCACCACACATCAAGCCAGAATGATATTTCCTATTTGCTTACGCCATCCTACGCTCAATCCCGAACAAACTAGGAGGCGTCCTAGCACTAGCCGCCTCTGTACTGATCCTATTCTTAGTCCCCTTCCTTCACAAGTCAAAACAACGAACAATGACATTCCGGCCACTCTCTCAGCTCCTA
>KAA164
AAAAATAATTAACAACTCCCTAATTGACCTACCCGCACCTTCCAACATCTCCGCCTGATGAAACTTCGGGTCCCTCCTCGCCATTTGCCTGGTCACCCAAATTCTTACAGGCCTCCTGCTAGCCATACACTACACCGCAGACACCACCCTCGCCTTCTCCTCAGTGGCTAACACATGTCGAAACGTCCAGTACGGCTGACTCATCCGCAACCTGCACGCCAATGGCGCCTCATTCTTTTTCATCTGCATCTACCTACACATTGGTCGAGGCTTCTACTACGGCTCCTACCTGTACAAAGAAACCTGAAATACAGGAGTAGTCCTCCTACTCGCCCTCATGGCAACAGCCTTCGTAGGCTATGTCCTGCCATGGGGACAAATATCATTCTGAGGGGCCACCGTAATCACCAACCTGTTCTCAGCCCTCCCGTACATCGGACAAACCTTGGTAGAGTGGGCCTGAGGGGGATTTTCAGTAGACAACCCCACCCTAACCCGATTCTTCGCCATCCACTTCCTACTGCCCTTCCTAATCGCAGGAATCACCCTAGTCCACCTAACCTTCCTGCACGAATCGGGCTCAAACAACCCTTTGGGCATTGTGTCAGATTGTGATAAAATCCCGTTCCACCCATACTTTTCCCTCAAAGATGTCCTAGGGTTTATTCTTATACTCACCCCCCTGATAGCATTAGCCCTATTCTCACCAAACCTCCTAGGGGACCCAGAAAACTTCACCCCAGCGAACCCGCTAGTGACCCCACCACACATCAAGCCAGAATGATATTTCCTATTTGCTTACGCCATCCTACGCTCAATCCCGAACAAACTAGGAGGCGTCCTAGCACTAGCCGCCTCTGTACTGATCCTATTCTTAGTCCCCTTCCTTCACAAGTCAAAACAACGAACAATGACATTCCGGCCACTCTCTCAGCTCCTA
>KAA165
AAAAATAATTAACAACTCCCTAATTGACCTACCCGCACCTTCCAACATCTCCGCCTGATGAAACTTCGGGTCCCTCCTCGCCATTTGCCTGGTCACCCAAATTCTTACAGGCCTCCTGCTAGCCATACACTACACCGCAGACACCACCCTCGCCTTCTCCTCAGTGGCTAACACATGTCGAAACGTCCAGTACGGCTGACTCATCCGCAACCTGCACGCCAATGGCGCCTCATTCTTTTTCATCTGCATCTACCTACACATTGGTCGAGGCTTCTACTACGGCTCCTACCTGTACAAAGAAACCTGAAATACAGGAGTAGTCCTCCTACTCGCCCTCATGGCAACAGCCTTCGTAGGCTATGTCCTGCCATGGGGACAAATATCATTCTGAGGGGCCACCGTAATCACCAACCTGTTCTCAGCCCTCCCGTACATCGGACAAACCTTGGTAGAGTGGGCCTGAGGGGGATTTTCAGTAGACAACCCCACCCTAACCCGATTCTTCGCCATCCACTTCCTACTGCCCTTCCTAATCGCAGGAATCACCCTAGTCCACCTAACCTTCCTGCACGAATCGGGCTCAAACAACCCTTTGGGCATTGTGTCAGATTGTGATAAAATCCCGTTCCACCCATACTTTTCCCTCAAAGATGTCCTAGGGTTTATTCTTATACTCACCCCCCTGATAGCATTAGCCCTATTCTCACCAAACCTCCTAGGGGACCCAGAAAACTTCACCCCAGCGAACCCGCTAGTGACCCCACCACACATCAAGCCAGAATGATATTTCCTATTTGCTTACGCCATCCTACGCTCAATCCCGAACAAACTAGGAGGCGTCCTAGCACTAGCCGCCTCTGTACTGATCCTATTCTTAGTCCCCTTCCTTCACAAGTCAAAACAACGAACAATGACATTCCGGCCACTCTCTCAGCTCCTA
>KAA166
AAAAATAATTAACAACTCCCTAATTGACCTACCCGCACCTTCCAACATCTCCGCCTGATGAAACTTCGGGTCCCTCCTCGCCATTTGCCTGGTCACCCAAATTCTTACAGGCCTCCTGCTAGCCATACACTACACCGCAGACACCACCCTCGCCTTCTCCTCAGTGGCTAACACATGTCGAAACGTCCAGTACGGCTGACTCATCCGCAACCTGCACGCCAATGGCGCCTCATTCTTTTTCATCTGCATCTACCTACACATTGGTCGAGGCTTCTACTACGGCTCCTACCTGTACAAAGAAACCTGAAATACAGGAGTAGTCCTCCTACTCGCCCTCATGGCAACAGCCTTCGTAGGCTATGTCCTGCCATGGGGACAAATATCATTCTGAGGGGCCACCGTAATCACCAACCTGTTCTCAGCCCTCCCGTACATCGGACAAACCTTGGTAGAGTGGGCCTGAGGGGGATTTTCAGTAGACAACCCCACCCTAACCCGATTCTTCGCCATCCACTTCCTACTGCCCTTCCTAATCGCAGGAATCACCCTAGTCCACCTAACCTTCCTGCACGAATCGGGCTCAAACAACCCTTTGGGCATTGTGTCAGATTGTGATAAAATCCCGTTCCACCCATACTTTTCCCTCAAAGATGTCCTAGGGTTTATTCTTATACTCACCCCCCTGATAGCATTAGCCCTATTCTCACCAAACCTCCTAGGGGACCCAGAAAACTTCACCCCAGCGAACCCGCTAGTGACCCCACCACACATCAAGCCAGAATGATATTTCCTATTTGCTTACGCCATCCTACGCTCAATCCCGAACAAACTAGGAGGCGTCCTAGCACTAGCCGCCTCTGTACTGATCCTATTCTTAGTCCCCTTCCTTCACAAGTCAAAACAACGAACAATGACATTCCGGCCACTCTCTCAGCTCCTA
>KAA167
AAAAATAATTAACAACTCCCTAATTGACCTACCCGCACCTTCCAACATCTCCGCCTGATGAAACTTCGGGTCCCTCCTCGCCATTTGCCTGGTCACCCAAATCCTTACAGGCCTCCTGCTAGCCATACACTACACCGCAGACACCACCCTCGCCTTCTCCTCAGTGGCTAACACATGTCGAAACGTCCAGTACGGCTGACTCATCCGCAACCTGCACGCCAATGGCGCCTCATTCTTTTTCATCTGCATCTACCTACACATTGGTCGAGGCTTCTACTACGGCTCCTACCTGTACAAAGAAACCTGAAATACAGGAGTAGTCCTCCTACTCGCCCTCATGGCAACAGCCTTCGTAGGCTATGTCCTGCCATGGGGACAAATATCATTCTGAGGGGCCACCGTAATCACCAACCTGTTCTCAGCCCTCCCGTACATCGGACAAACCTTGGTAGAGTGGGCCTGAGGGGGATTTTCAGTAGACAACCCCACCCTAACCCGATTCTTCGCCATCCACTTCCTACTGCCCTTCCTAATCGCAGGAATCACCCTAGTCCACCTAACCTTCCTGCACGAATCGGGCTCAAACAACCCTTTGGGCATTGTGTCAGATTGTGATAAAATCCCGTTCCACCCATACTTTTCCCTCAAAGATGTCCTAGGGTTTATTCTTATACTCACCCCCCTGATAGCATTAGCCCTATTCTCACCAAACCTCCTAGGGGACCCAGAAAACTTCACCCCAGCGAACCCGCTAGTGACCCCACCACACATCAAGCCAGAATGATATTTCCTATTTGCTTACGCCATCCTACGCTCAATCCCGAACAAACTAGGAGGCGTCCTAGCACTAGCCGCCTCTGTACTGATCCTATTCTTAGTCCCCTTCCTTCACAAGTCAAAACAACGAACAATGACATTCCGGCCACTCTCTCAGCTCCTA
>KAA168
AAAAATAATTAACAACTCCCTAATTGACCTACCCGCACCTTCCAACATCTCCGCCTGATGAAACTTCGGGTCCCTCCTCGCCATTTGCCTGGTCACCCAAATTCTTACAGGCCTCCTGCTAGCCATACACTACACCGCAGACACCACCCTCGCCTTCTCCTCAGTGGCTAACACATGTCGAAACGTCCAGTACGGCTGACTCATCCGCAACCTGCACGCCAATGGCGCCTCATTCTTTTTCATCTGCATCTACCTACACATTGGTCGAGGCTTCTACTACGGCTCCTACCTGTACAAAGAAACCTGAAATACAGGAGTAGTCCTCCTACTCGCCCTCATGGCAACAGCCTTCGTAGGCTATGTCCTGCCATGGGGACAAATATCATTCTGAGGGGCCACCGTAATCACCAACCTGTTCTCAGCCCTCCCGTACATCGGACAAACCTTGGTAGAGTGGGCCTGAGGGGGATTTTCAGTAGACAACCCCACCCTAACCCGATTCTTCGCCATCCACTTCCTACTGCCCTTCCTAATCGCAGGAATCACCCTAGTCCACCTAACCTTCCTGCACGAATCGGGCTCAAACAACCCTTTGGGCATTGTGTCAGATTGTGATAAAATCCCGTTCCACCCATACTTTTCCCTCAAAGATGTCCTAGGGTTTATTCTTATACTCACCCCCCTGATAGCATTAGCCCTATTCTCACCAAACCTCCTAGGGGACCCAGAAAACTTCACCCCAGCGAACCCGCTAGTGACCCCACCACACATCAAGCCAGAATGATATTTCCTATTTGCTTACGCCATCCTACGCTCAATCCCGAACAAACTAGGAGGCGTCCTAGCACTAGCCGCCTCTGTACTGATCCTATTCTTAGTCCCCTTCCTTCACAAGTCAAAACAACGAACAATGACATTCCGGCCACTCTCTCAGCTCCTA
>KAA169
AAAAATAATTAACAACTCCCTAATTGACCTACCCGCACCTTCCAACATCTCCGCCTGATGAAACTTCGGGTCCCTCCTCGCCATTTGCCTGGTCACCCAAATCCTTACAGGCCTCCTGCTAGCCATACACTACACCGCAGACACCACCCTCCCCTTCTCCTCAGTGGCTAACACATGTCGAAACGTCCAGTACGGCTGACTCATCCGCAACCTGCACGCCAATGGCGCCTCATTCTTTTTCATCTGCATCTACCTACACATTGGTCGAGGCTTCTACTACGGCTCCTACCTGTACAAAGAAACCTGAAATACAGGAGTAGTCCTCCTACTCGCCCTCATGGCAACAGCCTTCGTAGGCTATGTCCTGCCATGGGGACAAATATCATTCTGAGGGGCCACCGTAATCACCAACCTGTTCTCAGCCCTCCCGTACATCGGACAAACCTTGGTAGAGTGGGCCTGAGGGGGATTTTCAGTAGACAACCCCACCCTAACCCGATTCTTCGCCATCCACTTCCTACTGCCCTTCCTAATCGCAGGAATCACCCTAGTCCACCTAACCTTCCTGCACGAATCGGGCTCAAACAACCCTTTGGGCATTGTGTCAGATTGTGATAAAATCCCGTTCCACCCATACTTTTCCCTCAAAGATGTCCTAGGGTTTATTCTTATACTCACCCCCCTGATAGCATTAGCCCTATTCTCACCAAACCTCCTAGGGGACCCAGAAAACTTCACCCCAGCGAACCCGCTAGTGACCCCACCACACATCAAGCCAGAATGATATTTCCTATTTGCTTACGCCATCCTACGCTCAATCCCGAACAAACTAGGAGGCGTCCTAGCACTAGCCGCCTCTGTACTGATCCTATTCTTAGTCCCCTTCCTTCACAAGTCAAAACAACGAACAATGACATTCCGGCCACTCTCTCAGCTCCTA
>KAA170
AAAAATAATTAACAACTCCCTAATTGACCTACCCGCACCTTCCAACATCTCCGCCTGATGAAACTTCGGGTCCCTCCTCGCCATTTGCCTGGTCACCCAAATTCTTACAGGCCTCCTGCTAGCCATACACTACACCGCAGACACCACCCTCGCCTTCTCCTCAGTGGCTAACACATGTCGAAACGTCCAGTACGGCTGACTCATCCGCAACCTGCACGCCAATGGCGCCTCATTCTTTTTCATCTGCATCTACCTACACATTGGTCGAGGCTTCTACTACGGCTCCTACCTGTACAAAGAAACCTGAAATACAGGAGTAGTCCTCCTACTCGCCCTCATGGCAACAGCCTTCGTAGGCTATGTCCTGCCATGGGGACAAATATCATTCTGAGGGGCCACCGTAATCACCAACCTGTTCTCAGCCCTCCCGTACATCGGACAAACCTTGGTAGAGTGGGCCTGAGGGGGATTTTCAGTAGACAACCCCACCCTAACCCGATTCTTCGCCATCCACTTCCTACTGCCCTTCCTAATCGCAGGAATCACCCTAGTCCACCTAACCTTCCTGCACGAATCGGGCTCAAACAACCCTTTGGGCATTGTGTCAGATTGTGATAAAATCCCGTTCCACCCATACTTTTCCCTCAAAGATGTCCTAGGGTTTATTCTTATACTCACCCCCCTGATAGCATTAGCCCTATTCTCACCAAACCTCCTAGGGGACCCAGAAAACTTCACCCCAGCGAACCCGCTAGTGACCCCACCACACATCAAGCCAGAATGATATTTCCTATTTGCTTACGCCATCCTACGCTCAATCCCGAACAAACTAGGAGGCGTCCTAGCACTAGCCGCCTCAGTACTGATCCTATTCTTAGTCCCCTTCCTTCACAAGTCAAAACAACGAACAATGACATTCCGGCCACTCTCTCAGCTCCTA
>KAA171
AAAAATAATTAACAACTCCCTAATTGACCTACCCGCACCTTCCAACATCTCCGCCTGATGAAACTTCGGGTCCCTCCTCGCCATTTGCCTGGTCACCCAAATCCTTACAGGCCTCCTGCTAGCCATACACTACACCGCAGACACCACCCTCGCCTTCTCCTCAGTGGCTAACACATGTCGAAACGTCCAGTACGGCTGACTCATCCGCAACCTGCACGCCAATGGCGCCTCATTCTTTTTCATCTGCATCTACCTACACATTGGTCGAGGCTTCTACTACGGCTCCTACCTGTACAAAGAAACCTGAAATACAGGAGTAGTCCTCCTACTCGCCCTCATGGCAACAGCCTTCGTAGGCTATGTCCTGCCATGGGGACAAATATCATTCTGAGGGGCCACCGTAATCACCAACCTGTTCTCAGCCCTCCCGTACATCGGACAAACCTTGGTAGAGTGGGCCTGAGGGGGATTTTCAGTAGACAACCCCACCCTAACCCGATTCTTCGCCATCCACTTCCTACTGCCCTTCCTAATCGCAGGAATCACCCTAGTCCACCTAACCTTCCTGCACGAATCGGGCTCAAACAACCCTTTGGGCATTGTGTCAGATTGTGATAAAATCCCGTTCCACCCATACTTTTCCCTCAAAGATGTCCTAGGGTTTATTCTTATACTCACCCCCCTGATAGCATTAGCCCTATTCTCACCAAACCTCCTAGGGGACCCAGAAAACTTCACCCCAGCGAACCCGCTAGTGACCCCACCACACATCAAGCCAGAATGATATTTCCTATTTGCTTACGCCATCCTACGCTCAATCCCGAACAAACTAGGAGGCGTCCTAGCACTAGCCGCCTCTGTACTGATCCTATTCTTAGTCCCCTTCCTTCACAAGTCAAAACAACGAACAATGACATTCCGGCCACTCTCTCAGCTCCTA
>KAB172
AAAAATAATTAACAACTCCCTAATTGACCTACCCGCACCTTCCAACATCTCCGCCTGATGAAACTTCGGGTCCCTCCTCGCCATTTGCCTGGTCACCCAAATTCTTACAGGCCTCCTGCTAGCCATACACTACACCGCAGACACCACCCTCGCCTTCTCCTCAGTGGCTAACACATGTCGAAACGTCCAGTACGGCTGACTCATCCGCAACCTGCACGCCAATGGCGCCTCATTCTTTTTCATCTGCATCTACCTACACATTGGTCGAGGCTTCTACTACGGCTCCTACCTGTACAAAGAAACCTGAAATACAGGAGTAGTCCTCCTACTCGCCCTCATGGCAACAGCCTTCGTAGGCTATGTCCTGCCATGGGGACAAATATCATTCTGAGGGGCCACCGTAATCACCAACCTGTTCTCAGCCCTCCCGTACATCGGACAAACCTTGGTAGAGTGGGCCTGAGGGGGATTTTCAGTAGACAACCCCACCCTAACCCGATTCTTCGCCATCCACTTCCTACTGCCCTTCCTAATCGCAGGAATCACCCTAGTCCACCTAACCTTCCTGCACGAATCGGGCTCAAACAACCCTTTGGGCATTGTGTCAGATTGTGATAAAATCCCGTTCCACCCATACTTTTCCCTCAAAGATGTCCTAGGGTTTATTCTTATACTCACCCCCCTGATAGCATTAGCCCTATTCTCACCAAACCTCCTAGGGGACCCAGAAAACTTCACCCCAGCGAACCCGCTAGTGACCCCACCACACATCAAGCCAGAATGATATTTCCTATTTGCTTACGCCATCCTACGCTCAATCCCGAACAAACTAGGAGGCGTCCTAGCACTAGCCGCCTCTGTACTGATCCTATTCTTAGTCCCCTTCCTTCACAAGTCAAAACAACGAACAATGACATTCCGGCCACTCTCTCAGCTCCTA
>KAB173
AAAAATAATTAACAACTCCCTAATTGACCTACCCGCACCTTCCAACATCTCCGCCTGATGAAACTTCGGGTCCCTCCTCGCCATTTGCCTGGTCACCCAAATTCTTACAGGCCTCCTGCTAGCCATACACTACACCGCAGACACCACCCTCGCCTTCTCCTCAGTGGCTAACACATGTCGAAACGTCCAGTACGGCTGACTCATCCGCAACCTGCACGCCAATGGCGCCTCATTCTTTTTCATCTGCATCTACCTACACATTGGTCGAGGCTTCTACTACGGCTCCTACCTGTACAAAGAAACCTGAAATACAGGAGTAGTCCTCCTACTCGCCCTCATGGCAACAGCCTTCGTAGGCTATGTCCTGCCATGGGGACAAATATCATTCTGAGGGGCCACCGTAATCACCAACCTGTTCTCAGCCCTCCCGTACATCGGACAAACCTTGGTAGAGTGGGCCTGAGGGGGATTTTCAGTAGACAACCCCACCCTAACCCGATTCTTCGCCATCCACTTCCTACTGCCCTTCCTAATCGCAGGAATCACCCTAGTCCACCTAACCTTCCTGCACGAATCGGGCTCAAACAACCCTTTGGGCATTGTGTCAGATTGTGATAAAATCCCGTTCCACCCATACTTTTCCCTCAAAGATGTCCTAGGGTTTATTCTTATACTCACCCCCCTGATAGCATTAGCCCTATTCTCACCAAACCTCCTAGGGGACCCAGAAAACTTCACCCCAGCGAACCCGCTAGTGACCCCACCACACATCAAGCCAGAATGATATTTCCTATTTGCTTACGCCATCCTACGCTCAATCCCGAACAAACTAGGAGGCGTCCTAGCACTAGCCGCCTCTGTACTGATCCTATTCTTAGTCCCCTTCCTTCACAAGTCAAAACAACGAACAATGACATTCCGGCCACTCTCTCAGCTCCTA
>KAB174
AAAAATAATTAACAACTCCCTAATTGACCTACCCGCACCTTCCAACATCTCCGCCTGATGAAACTTCGGGTCCCTCCTCGCCATTTGCCTGGTCACCCAAATTCTTACAGGCCTCCTGCTAGCCATACACTACACCGCAGACACCACCCTCGCCTTCTCCTCAGTGGCTAACACATGTCGAAACGTCCAGTACGGCTGACTCATCCGCAACCTGCACGCCAATGGCGCCTCATTCTTTTTCATCTGCATCTACCTACACATTGGTCGAGGCTTCTACTACGGCTCCTACCTGTACAAAGAAACCTGAAATACAGGAGTAGTCCTCCTACTCGCCCTCATGGCAACAGCCTTCGTAGGCTATGTCCTGCCATGGGGACAAATATCATTCTGAGGGGCCACCGTAATCACCAACCTGTTCTCAGCCCTCCCGTACATCGGACAAACCTTGGTAGAGTGGGCCTGAGGGGGATTTTCAGTAGACAACCCCACCCTAACCCGATTCTTCGCCATCCACTTCCTACTGCCCTTCCTAATCGCAGGAATCACCCTAGTCCACCTAACCTTCCTGCACGAATCGGGCTCAAACAACCCTTTGGGCATTGTGTCAGATTGTGATAAAATCCCGTTCCACCCATACTTTTCCCTCAAAGATGTCCTAGGGTTTATTCTTATACTCACCCCCCTGATAGCATTAGCCCTATTCTCACCAAACCTCCTAGGGGACCCAGAAAACTTCACCCCAGCGAACCCGCTAGTGACCCCACCACACATCAAGCCAGAATGATATTTCCTATTTGCTTACGCCATCCTACGCTCAATCCCGAACAAACTAGGAGGCGTCCTAGCACTAGCCGCCTCTGTACTGATCCTATTCTTAGTCCCCTTCCTTCACAAGTCAAAACAACGAACAATGACATTCCGGCCACTCTCTCAGCTCCTA
>KAB175
AAAAATAATTAACAACTCCCTAATTGACCTACCCGCACCTTCCAACATCTCCGCCTGATGAAACTTCGGGTCCCTCCTCGCCATTTGCCTGGTCACCCAAATTCTTACAGGCCTCCTGCTAGCCATACACTACACCGCAGACACCACCCTCGCCTTCTCCTCAGTGGCTAACACATGTCGAAACGTCCAGTACGGCTGACTCATCCGCAACCTGCACGCCAATGGCGCCTCATTCTTTTTCATCTGCATCTACCTACACATTGGTCGAGGCTTCTACTACGGCTCCTACCTGTACAAAGAAACCTGAAATACAGGAGTAGTCCTCCTACTCGCCCTCATGGCAACAGCCTTCGTAGGCTATGTCCTGCCATGGGGACAAATATCATTCTGAGGGGCCACCGTAATCACCAACCTGTTCTCAGCCCTCCCGTACATCGGACAAACCTTGGTAGAGTGGGCCTGAGGGGGATTTTCAGTAGACAACCCCACCCTAACCCGATTCTTCGCCATCCACTTCCTACTGCCCTTCCTAATCGCAGGAATCACCCTAGTCCACCTAACCTTCCTGCACGAATCGGGCTCAAACAACCCTTTGGGCATTGTGTCAGATTGTGATAAAATCCCGTTCCACCCATACTTTTCCCTCAAAGATGTCCTAGGGTTTATTCTTATACTCACCCCCCTGATAGCATTAGCCCTATTCTCACCAAACCTCCTAGGGGACCCAGAAAACTTCACCCCAGCGAACCCGCTAGTGACCCCACCACACATCAAGCCAGAATGATATTTCCTATTTGCTTACGCCATCCTACGCTCAATCCCGAACAAACTAGGAGGCGTCCTAGCACTAGCCGCCTCTGTACTGATCCTATTCTTAGTCCCCTTCCTTCACAAGTCAAAACAACGAACAATGACATTCCGGCCACTCTCTCAGCTCCTA
>KAB176
AAAAATAATTAACAACTCCCTAATTGACCTACCCGCACCTTCCAACATCTCCGCCTGATGAAACTTCGGGTCCCTCCTCGCCATTTGCCTGGTCACCCAAATTCTTACAGGCCTCCTGCTAGCCATACACTACACCGCAGACACCACCCTCGCCTTCTCCTCAGTGGCTAACACATGTCGAAACGTCCAGTACGGCTGACTCATCCGCAACCTGCACGCCAATGGCGCCTCATTCTTTTTCATCTGCATCTACCTACACATTGGTCGAGGCTTCTACTACGGCTCCTACCTGTACAAAGAAACCTGAAATACAGGAGTAGTCCTCCTACTCGCCCTCATGGCAACAGCCTTCGTAGGCTATGTCCTGCCATGGGGACAAATATCATTCTGAGGGGCCACCGTAATCACCAACCTGTTCTCAGCCCTCCCGTACATCGGACAAACCTTGGTAGAGTGGGCCTGAGGGGGATTTTCAGTAGACAACCCCACCCTAACCCGATTCTTCGCCATCCACTTCCTACTGCCCTTCCTAATCGCAGGAATCACCCTAGTCCACCTAACCTTCCTGCACGAATCGGGCTCAAACAACCCTTTGGGCATTGTGTCAGATTGTGATAAAATCCCGTTCCACCCATACTTTTCCCTCAAAGATGTCCTAGGGTTTATTCTTATACTCACCCCCCTGATAGCATTAGCCCTATTCTCACCAAACCTCCTAGGGGACCCAGAAAACTTCACCCCAGCGAACCCGCTAGTGACCCCACCACACATCAAGCCAGAATGATATTTCCTATTTGCTTACGCCATCCTACGCTCAATCCCGAACAAACTAGGAGGCGTCCTAGCACTAGCCGCCTCTGTACTGATCCTATTCTTAGTCCCCTTCCTTCACAAGTCAAAACAACGAACAATGACATTCCGGCCACTCTCTCAGCTCCTA
>KAB177
AAAAATAATTAACAACTCCCTAATTGACCTACCCGCACCTTCCAACATCTCCGCCTGATGAAACTTCGGGTCCCTCCTCGCCATTTGCCTGGTCACCCAAATCCTTACAGGCCTCCTGCTAGCCATACACTACACCGCAGACACCACCCTCGCCTTCTCCTCAGTGGCTAACACATGTCGAAACGTCCAGTACGGCTGACTCATCCGCAACCTGCACGCCAATGGCGCCTCATTCTTTTTCATCTGCATCTACCTACACATTGGTCGAGGCTTCTACTACGGCTCCTACCTGTACAAAGAAACCTGAAATACAGGAGTAGTCCTCCTACTCGCCCTCATGGCAACAGCCTTCGTAGGCTATGTCCTGCCATGGGGACAAATATCATTCTGAGGGGCCACCGTAATCACCAACCTGTTCTCAGCCCTCCCGTACATCGGACAAACCTTGGTAGAGTGGGCCTGAGGGGGATTTTCAGTAGACAACCCCACCCTAACCCGATTCTTCGCCATCCACTTCCTACTGCCCTTCCTAATCGCAGGAATCACCCTAGTCCACCTAACCTTCCTGCACGAATCGGGCTCAAACAACCCTTTGGGCATTGTGTCAGATTGTGATAAAATCCCGTTCCACCCATACTTTTCCCTCAAAGATGTCCTAGGGTTTATTCTTATACTCACCCCCCTGATAGCATTAGCCCTATTCTCACCAAACCTCCTAGGGGACCCAGAAAACTTCACCCCAGCGAACCCGCTAGTGACCCCACCACACATCAAGCCAGAATGATATTTCCTATTTGCTTACGCCATCCTACGCTCAATCCCGAACAAACTAGGAGGCGTCCTAGCACTAGCCGCCTCTGTACTGATCCTATTCTTAGTCCCCTTCCTTCACAAGTCAAAACAACGAACAATGACATTCCGGCCACTCTCTCAGCTCCTA
>KAB180
AAAAATAATTAACAACTCCCTAATTGACCTACCCGCACCTTCCAACATCTCCGCCTGATGAAACTTCGGGTCCCTCCTCGCCATTTGCCTGGTCACCCAAATTCTTACAGGCCTCCTGCTAGCCATACACTACACCGCAGACACCACCCTCGCCTTCTCCTCAGTGGCTAACACATGTCGAAACGTCCAGTACGGCTGACTCATCCGCAACCTGCACGCCAATGGCGCCTCATTCTTTTTCATCTGCATCTACCTACACATTGGTCGAGGCTTCTACTACGGCTCCTACCTGTACAAAGAAACCTGAAATACAGGAGTAGTCCTCCTACTCGCCCTCATGGCAACAGCCTTCGTAGGCTATGTCCTGCCATGGGGACAAATATCATTCTGAGGGGCCACCGTAATCACCAACCTGTTCTCAGCCCTCCCGTACATCGGACAAACCTTGGTAGAGTGGGCCTGAGGGGGATTTTCAGTAGACAACCCCACCCTAACCCGATTCTTCGCCATCCACTTCCTACTGCCCTTCCTAATCGCAGGAATCACCCTAGTCCACCTAACCTTCCTGCACGAATCGGGCTCAAACAACCCTTTGGGCATTGTGTCAGATTGTGATAAAATCCCGTTCCACCCATACTTTTCCCTCAAAGATGTCCTAGGGTTTATTCTTATACTCACCCCCCTGATAGCATTAGCCCTATTCTCACCAAACCTCCTAGGGGACCCAGAAAACTTCACCCCAGCGAACCCGCTAGTGACCCCACCACACATCAAGCCAGAATGATATTTCCTATTTGCTTACGCCATCCTACGCTCAATCCCGAACAAACTAGGAGGCGTCCTAGCACTAGCCGCCTCTGTACTGATCCTATTCTTAGTCCCCTTCCTTCACAAGTCAAAACAACGAACAATGACATTCCGGCCACTCTCTCAGCTCCTA
>KAB181
AAAAATAATTAACAACTCCCTAATTGACCTACCCGCACCTTCCAACATCTCCGCCTGATGAAACTTCGGGTCCCTCCTCGCCATTTGCCTGGTCACCCAAATTCTTACAGGCCTCCTGCTAGCCATACACTACACCGCAGACACCACCCTCGCCTTCTCCTCAGTGGCTAACACATGTCGAAACGTCCAGTACGGCTGACTCATCCGCAACCTGCACGCCAATGGCGCCTCATTCTTTTTCATCTGCATCTACCTACACATTGGTCGAGGCTTCTACTACGGCTCCTACCTGTACAAAGAAACCTGAAATACAGGAGTAGTCCTCCTACTCGCCCTCATGGCAACAGCCTTCGTAGGCTATGTCCTGCCATGGGGACAAATATCATTCTGAGGGGCCACCGTAATCACCAACCTGTTCTCAGCCCTCCCGTACATCGGACAAACCTTGGTAGAGTGGGCCTGAGGGGGATTTTCAGTAGACAACCCCACCCTAACCCGATTCTTCGCCATCCACTTCCTACTGCCCTTCCTAATCGCAGGAATCACCCTAGTCCACCTAACCTTCCTGCACGAATCGGGCTCAAACAACCCTTTGGGCATTGTGTCAGATTGTGATAAAATCCCGTTCCACCCATACTTTTCCCTCAAAGATGTCCTAGGGTTTATTCTTATACTCACCCCCCTGATAGCATTAGCCCTATTCTCACCAAACCTCCTAGGGGACCCAGAAAACTTCACCCCAGCGAACCCGCTAGTGACCCCACCACACATCAAGCCAGAATGATATTTCCTATTTGCTTACGCCATCCTACGCTCAATCCCGAACAAACTAGGAGGCGTCCTAGCACTAGCCGCCTCTGTACTGATCCTATTCTTAGTCCCCTTCCTTCACAAGTCAAAACAACGAACAATGACATTCCGGCCACTCTCTCAGCTCCTA
>KAB184
AAAAATAATTAACAACTCCCTAATTGACCTACCCGCACCTTCCAACATCTCCGCCTGATGAAACTTCGGGTCCCTCCTCGCCATTTGCCTGGTCACCCAAATTCTTACAGGCCTCCTGCTAGCCATACACTACACCGCAGACACCACCCTCGCCTTCTCCTCAGTGGCTAACACATGTCGAAACGTCCAGTACGGCTGACTCATCCGCAACCTGCACGCCAATGGCGCCTCATTCTTTTTCATCTGCATCTACCTACACATTGGTCGAGGCTTCTACTACGGCTCCTACCTGTACAAAGAAACCTGAAATACAGGAGTAGTCCTCCTACTCGCCCTCATGGCAACAGCCTTCGTAGGCTATGTCCTGCCATGGGGACAAATATCATTCTGAGGGGCCACCGTAATCACCAACCTGTTCTCAGCCCTCCCGTACATCGGACAAACCTTGGTAGAGTGGGCCTGAGGGGGATTTTCAGTAGACAACCCCACCCTAACCCGATTCTTCGCCATCCACTTCCTACTGCCCTTCCTAATCGCAGGAATCACCCTAGTCCACCTAACCTTCCTGCACGAATCGGGCTCAAACAACCCTTTGGGCATTGTGTCAGATTGTGATAAAATCCCGTTCCACCCATACTTTTCCCTCAAAGATGTCCTAGGGTTTATTCTTATACTCACCCCCCTGATAGCATTAGCCCTATTCTCACCAAACCTCCTAGGGGACCCAGAAAACTTCACCCCAGCGAACCCGCTAGTGACCCCACCACACATCAAGCCAGAATGATATTTCCTATTTGCTTACGCCATCCTACGCTCAATCCCGAACAAACTAGGAGGCGTCCTAGCACTAGCCGCCTCTGTACTGATCCTATTCTTAGTCCCCTTCCTTCACAAGTCAAAACAACGAACAATGACATTCCGGCCACTCTCTCAGCTCCTA
>KAB185
AAAAATAATTAACAACTCCCTAATTGACCTACCCGCACCTTCCAACATCTCCGCCTGATGAAACTTCGGGTCCCTCCTCGCCATTTGCCTGGTCACCCAAATCCTTACAGGCCTCCTGCTAGCCATACACTACACCGCAGACACCACCCTCGCCTTCTCCTCAGTGGCTAACACATGTCGAAACGTCCAGTACGGCTGACTCATCCGCAACCTGCACGCCAATGGCGCCTCATTCTTTTTCATCTGCATCTACCTACACATTGGTCGAGGCTTCTACTACGGCTCCTACCTGTACAAAGAAACCTGAAATACAGGAGTAGTCCTCCTACTCGCCCTCATGGCAACAGCCTTCGTAGGCTATGTCCTGCCATGGGGACAAATATCATTCTGAGGGGCCACCGTAATCACCAACCTGTTCTCAGCCCTCCCGTACATCGGACAAACCTTGGTAGAGTGGGCCTGAGGGGGATTTTCAGTAGACAACCCCACCCTAACCCGATTCTTCGCCATCCACTTCCTACTGCCCTTCCTAATCGCAGGAATCACCCTAGTCCACCTAACCTTCCTGCACGAATCGGGCTCAAACAACCCTTTGGGCATTGTGTCAGATTGTGATAAAATCCCGTTCCACCCATACTTTTCCCTCAAAGATGTCCTAGGGTTTATTCTTATACTCACCCCCCTGATAGCATTAGCCCTATTCTCACCAAACCTCCTAGGGGACCCAGAAAACTTCACCCCAGCGAACCCGCTAGTGACCCCACCACACATCAAGCCAGAATGATATTTCCTATTTGCTTACGCCATCCTACGCTCAATCCCGAACAAACTAGGAGGCGTCCTAGCACTAGCCGCCTCTGTACTGATCCTATTCTTAGTCCCCTTCCTTCACAAGTCAAAACAACGAACAATGACATTCCGGCCACTCTCTCAGCTCCTA
>KAB186
AAAAATAATTAACAACTCCCTAATTGACCTACCCGCACCTTCCAACATCTCCGCCTGATGAAACTTCGGGTCCCTCCTCGCCATTTGCCTGGTCACCCAAATTCTTACAGGCCTCCTGCTAGCCATACACTACACCGCAGACACCACCCTCGCCTTCTCCTCAGTGGCTAACACATGTCGAAACGTCCAGTACGGCTGACTCATCCGCAACCTGCACGCCAATGGCGCCTCATTCTTTTTCATCTGCATCTACCTACACATTGGTCGAGGCTTCTACTACGGCTCCTACCTGTACAAAGAAACCTGAAATACAGGAGTAGTCCTCCTACTCGCCCTCATGGCAACAGCCTTCGTAGGCTATGTCCTGCCATGGGGACAAATATCATTCTGAGGGGCCACCGTAATCACCAACCTGTTCTCAGCCCTCCCGTACATCGGACAAACCTTGGTAGAGTGGGCCTGAGGGGGATTTTCAGTAGACAACCCCACCCTAACCCGATTCTTCGCCATCCACTTCCTACTGCCCTTCCTAATCGCAGGAATCACCCTAGTCCACCTAACCTTCCTGCACGAATCGGGCTCAAACAACCCTTTGGGCATTGTGTCAGATTGTGATAAAATCCCGTTCCACCCATACTTTTCCCTCAAAGATGTCCTAGGGTTTATTCTTATACTCACCCCCCTGATAGCATTAGCCCTATTCTCACCAAACCTCCTAGGGGACCCAGAAAACTTCACCCCAGCGAACCCGCTAGTGACCCCACCACACATCAAGCCAGAATGATATTTCCTATTTGCTTACGCCATCCTACGCTCAATCCCGAACAAACTAGGAGGCGTCCTAGCACTAGCCGCCTCTGTACTGATCCTATTCTTAGTCCCCTTCCTTCACAAGTCAAAACAACGAACAATGACATTCCGGCCACTCTCTCAGCTCCTA
>KAB187
AAAAATAATTAACAACTCCCTAATTGACCTACCCGCACCTTCCAACATCTCCGCCTGATGAAACTTCGGGTCCCTCCTCGCCATTTGCCTGGTCACCCAAATTCTTACAGGCCTCCTGCTAGCCATACACTACACCGCAGACACCACCCTCGCCTTCTCCTCAGTGGCTAACACATGTCGAAACGTCCAGTACGGCTGACTCATCCGCAACCTGCACGCCAATGGCGCCTCATTCTTTTTCATCTGCATCTACCTACACATTGGTCGAGGCTTCTACTACGGCTCCTACCTGTACAAAGAAACCTGAAATACAGGAGTAGTCCTCCTACTCGCCCTCATGGCAACAGCCTTCGTAGGCTATGTCCTGCCATGGGGACAAATATCATTCTGAGGGGCCACCGTAATCACCAACCTGTTCTCAGCCCTCCCGTACATCGGACAAACCTTGGTAGAGTGGGCCTGAGGGGGATTTTCAGTAGACAACCCCACCCTAACCCGATTCTTCGCCATCCACTTCCTACTGCCCTTCCTAATCGCAGGAATCACCCTAGTCCACCTAACCTTCCTGCACGAATCGGGCTCAAACAACCCTTTGGGCATTGTGTCAGATTGTGATAAAATCCCGTTCCACCCATACTTTTCCCTCAAAGATGTCCTAGGGTTTATTCTTATACTCACCCCCCTGATAGCATTAGCCCTATTCTCACCAAACCTCCTAGGGGACCCAGAAAACTTCACCCCAGCGAACCCGCTAGTGACCCCACCACACATCAAGCCAGAATGATATTTCCTATTTGCTTACGCCATCCTACGCTCAATCCCGAACAAACTAGGAGGCGTCCTAGCACTAGCCGCCTCTGTACTGATCCTATTCTTAGTCCCCTTCCTTCACAAGTCAAAACAACGAACAATGACATTCCGGCCACTCTCTCAGCTCCTA
>KAB188
AAAAATAATTAACAACTCCCTAATTGACCTACCCGCACCTTCCAACATCTCCGCCTGATGAAACTTCGGGTCCCTCCTCGCCATTTGCCTGGTCACCCAAATTCTTACAGGCCTCCTGCTAGCCATACACTACACCGCAGACACCACCCTCGCCTTCTCCTCAGTGGCTAACACATGTCGAAACGTCCAGTACGGCTGACTCATCCGCAACCTGCACGCCAATGGCGCCTCATTCTTTTTCATCTGCATCTACCTACACATTGGTCGAGGCTTCTACTACGGCTCCTACCTGTACAAAGAAACCTGAAATACAGGAGTAGTCCTCCTACTCGCCCTCATGGCAACAGCCTTCGTAGGCTATGTCCTGCCATGGGGACAAATATCATTCTGAGGGGCCACCGTAATCACCAACCTGTTCTCAGCCCTCCCGTACATCGGACAAACCTTGGTAGAGTGGGCCTGAGGGGGATTTTCAGTAGACAACCCCACCCTAACCCGATTCTTCGCCATCCACTTCCTACTGCCCTTCCTAATCGCAGGAATCACCCTAGTCCACCTAACCTTCCTGCACGAATCGGGCTCAAACAACCCTTTGGGCATTGTGTCAGATTGTGATAAAATCCCGTTCCACCCATACTTTTCCCTCAAAGATGTCCTAGGGTTTATTCTTATACTCACCCCCCTGATAGCATTAGCCCTATTCTCACCAAACCTCCTAGGGGACCCAGAAAACTTCACCCCAGCGAACCCGCTAGTGACCCCACCACACATCAAGCCAGAATGATATTTCCTATTTGCTTACGCCATCCTACGCTCAATCCCGAACAAACTAGGAGGCGTCCTAGCACTAGCCGCCTCTGTACTGATCCTATTCTTAGTCCCCTTCCTTCACAAGTCAAAACAACGAACAATGACATTCCGGCCACTCTCTCAGCTCCTA
>KAB189
AAAAATAATTAACAACTCCCTAATTGACCTACCCGCACCTTCCAACATCTCCGCCTGATGAAACTTCGGGTCCCTCCTCGCCATTTGCCTGGTCACCCAAATTCTTACAGGCCTCCTGCTAGCCATACACTACACCGCAGACACCACCCTCGCCTTCTCCTCAGTGGCTAACACATGTCGAAACGTCCAGTACGGCTGACTCATCCGCAACCTGCACGCCAATGGCGCCTCATTCTTTTTCATCTGCATCTACCTACACATTGGTCGAGGCTTCTACTACGGCTCCTACCTGTACAAAGAAACCTGAAATACAGGAGTAGTCCTCCTACTCGCCCTCATGGCAACAGCCTTCGTAGGCTATGTCCTGCCATGGGGACAAATATCATTCTGAGGGGCCACCGTAATCACCAACCTGTTCTCAGCCCTCCCGTACATCGGACAAACCTTGGTAGAGTGGGCCTGAGGGGGATTTTCAGTAGACAACCCCACCCTAACCCGATTCTTCGCCATCCACTTCCTACTGCCCTTCCTAATCGCAGGAATCACCCTAGTCCACCTAACCTTCCTGCACGAATCGGGCTCAAACAACCCTTTGGGCATTGTGTCAGATTGTGATAAAATCCCGTTCCACCCATACTTTTCCCTCAAAGATGTCCTAGGGTTTATTCTTATACTCACCCCCCTGATAGCATTAGCCCTATTCTCACCAAACCTCCTAGGGGACCCAGAAAACTTCACCCCAGCGAACCCGCTAGTGACCCCACCACACATCAAGCCAGAATGATATTTCCTATTTGCTTACGCCATCCTACGCTCAATCCCGAACAAACTAGGAGGCGTCCTAGCACTAGCCGCCTCTGTACTGATCCTATTCTTAGTCCCCTTCCTTCACAAGTCAAAACAACGAACAATGACATTCCGGCCACTCTCTCAGCTCCTA
>KAB190
AAAAATAATTAACAACTCCCTAATTGACCTACCCGCACCTTCCAACATCTCCGCCTGATGAAACTTCGGGTCCCTCCTCGCCATTTGCCTGGTCACCCAAATTCTTACAGGCCTCCTGCTAGCCATACACTACACCGCAGACACCACCCTCGCCTTCTCCTCAGTGGCTAACACATGTCGAAACGTCCAGTACGGCTGACTCATCCGCAACCTGCACGCCAATGGCGCCTCATTCTTTTTCATCTGCATCTACCTACACATTGGTCGAGGCTTCTACTACGGCTCCTACCTGTACAAAGAAACCTGAAATACAGGAGTAGTCCTCCTACTCGCCCTCATGGCAACAGCCTTCGTAGGCTATGTCCTGCCATGGGGACAAATATCATTCTGAGGGGCCACCGTAATCACCAACCTGTTCTCAGCCCTCCCGTACATCGGACAAACCTTGGTAGAGTGGGCCTGAGGGGGATTTTCAGTAGACAACCCCACCCTAACCCGATTCTTCGCCATCCACTTCCTACTGCCCTTCCTAATCGCAGGAATCACCCTAGTCCACCTAACCTTCCTGCACGAATCGGGCTCAAACAACCCTTTGGGCATTGTGTCAGATTGTGATAAAATCCCGTTCCACCCATACTTTTCCCTCAAAGATGTCCTAGGGTTTATTCTTATACTCACCCCCCTGATAGCATTAGCCCTATTCTCACCAAACCTCCTAGGGGACCCAGAAAACTTCACCCCAGCGAACCCGCTAGTGACCCCACCACACATCAAGCCAGAATGATATTTCCTATTTGCTTACGCCATCCTACGCTCAATCCCGAACAAACTAGGAGGCGTCCTAGCACTAGCCGCCTCTGTACTGATCCTATTCTTAGTCCCCTTCCTTCACAAGTCAAAACAACGAACAATGACATTCCGGCCACTCTCTCAGCTCCTA
>KAB191
AAAAATAATTAACAACTCCCTAATTGACCTACCCGCACCTTCCAACATCTCCGCCTGATGAAACTTCGGGTCCCTCCTCGCCATTTGCCTGGTCACCCAAATTCTTACAGGCCTCCTGCTAGCCATACACTACACCGCAGACACCACCCTCGCCTTCTCCTCAGTGGCTAACACATGTCGAAACGTCCAGTACGGCTGACTCATCCGCAACCTGCACGCCAATGGCGCCTCATTCTTTTTCATCTGCATCTACCTACACATTGGTCGAGGCTTCTACTACGGCTCCTACCTGTACAAAGAAACCTGAAATACAGGAGTAGTCCTCCTACTCGCCCTCATGGCAACAGCCTTCGTAGGCTATGTCCTGCCATGGGGACAAATATCATTCTGAGGGGCCACCGTAATCACCAACCTGTTCTCAGCCCTCCCGTACATCGGACAAACCTTGGTAGAGTGGGCCTGAGGGGGATTTTCAGTAGACAACCCCACCCTAACCCGATTCTTCGCCATCCACTTCCTACTGCCCTTCCTAATCGCAGGAATCACCCTAGTCCACCTAACCTTCCTGCACGAATCGGGCTCAAACAACCCTTTGGGCATTGTGTCAGATTGTGATAAAATCCCGTTCCACCCATACTTTTCCCTCAAAGATGTCCTAGGGTTTATTCTTATACTCACCCCCCTGATAGCATTAGCCCTATTCTCACCAAACCTCCTAGGGGACCCAGAAAACTTCACCCCAGCGAACCCGCTAGTGACCCCACCACACATCAAGCCAGAATGATATTTCCTATTTGCTTACGCCATCCTACGCTCAATCCCGAACAAACTAGGAGGCGTCCTAGCACTAGCCGCCTCTGTACTGATCCTATTCTTAGTCCCCTTCCTTCACAAGTCAAAACAACGAACAATGACATTCCGGCCACTCTCTCAGCTCCTA
>KAB192
AAAAATAATTAACAACTCCCTAATTGACCTACCCGCACCTTCCAACATCTCCGCCTGATGAAACTTCGGGTCCCTCCTCGCCATTTGCCTGGTCACCCAAATTCTTACAGGCCTCCTGCTAGCCATACACTACACCGCAGACACCACCCTCGCCTTCTCCTCAGTGGCTAACACATGTCGAAACGTCCAGTACGGCTGACTCATCCGCAACCTGCACGCCAATGGCGCCTCATTCTTTTTCATCTGCATCTACCTACACATTGGTCGAGGCTTCTACTACGGCTCCTACCTGTACAAAGAAACCTGAAATACAGGAGTAGTCCTCCTACTCGCCCTCATGGCAACAGCCTTCGTAGGCTATGTCCTGCCATGGGGACAAATATCATTCTGAGGGGCCACCGTAATCACCAACCTGTTCTCAGCCCTCCCGTACATCGGACAAACCTTGGTAGAGTGGGCCTGAGGGGGATTTTCAGTAGACAACCCCACCCTAACCCGATTCTTCGCCATCCATTTCCTACTGCCCTTCCTAATCGCAGGAATCACCCTAGTCCACCTAACCTTCCTGCACGAATCGGGCTCAAACAACCCTTTGGGCATTGTGTCAGATTGTGATAAAATCCCGTTCCACCCATACTTTTCCCTCAAAGATGTCCTAGGGTTTATTCTTATACTCACCCCCCTGATAGCATTAGCCCTATTCTCACCAAACCTCCTAGGGGACCCAGAAAACTTCACCCCAGCGAACCCGCTAGTGACCCCACCACACATCAAGCCAGAATGATATTTCCTATTTGCTTACGCCATCCTACGCTCAATCCCGAACAAACTAGGAGGCGTCCTAGCACTAGCCGCCTCTGTACTGATCCTATTCTTAGTCCCCTTCCTTCACAAGTCAAAACAACGAACAATGACATTCCGGCCACTCTCTCAGCTCCTA
>KAB193
AAAAATAATTAACAACTCCCTAATTGACCTACCCGCACCTTCCAACATCTCCGCCTGATGAAACTTCGGGTCCCTCCTCGCCATTTGCCTGGTCACCCAAATTCTTACAGGCCTCCTGCTAGCCATACACTACACCGCAGACACCACCCTCGCCTTCTCCTCAGTGGCTAACACATGTCGAAACGTCCAGTACGGCTGACTCATCCGCAACCTGCACGCCAATGGCGCCTCATTCTTTTTCATCTGCATCTACCTACACATTGGTCGAGGCTTCTACTACGGCTCCTACCTGTACAAAGAAACCTGAAATACAGGAGTAGTCCTCCTACTCGCCCTCATGGCAACAGCCTTCGTAGGCTATGTCCTGCCATGGGGACAAATATCATTCTGAGGGGCCACCGTAATCACCAACCTGTTCTCAGCCCTCCCGTACATCGGACAAACCTTGGTAGAGTGGGCCTGAGGGGGATTTTCAGTAGACAACCCCACCCTAACCCGATTCTTCGCCATCCACTTCCTACTGCCCTTCCTAATCGCAGGAATCACCCTAGTCCACCTAACCTTCCTGCACGAATCGGGCTCAAACAACCCTTTGGGCATTGTGTCAGATTGTGATAAAATCCCGTTCCACCCATACTTTTCCCTCAAAGATGTCCTAGGGTTTATTCTTATACTCACCCCCCTGATAGCATTAGCCCTATTCTCACCAAACCTCCTAGGGGACCCAGAAAACTTCACCCCAGCGAACCCGCTAGTGACCCCACCACACATCAAGCCAGAATGATATTTCCTATTTGCTTACGCCATCCTACGCTCAATCCCGAACAAACTAGGAGGCGTCCTAGCACTAGCCGCCTCTGTACTGATCCTATTCTTAGTCCCCTTCCTTCACAAGTCAAAACAACGAACAATGACATTCCGGCCACTCTCTCAGCTCCTA
>KAB194
AAAAATAATTAACAACTCCCTAATTGACCTACCCGCACCTTCCAACATCTCCGCCTGATGAAACTTCGGGTCCCTCCTCGCCATTTGCCTGGTCACCCAAATTCTTACAGGCCTCCTGCTAGCCATACACTACACCGCAGACACCACCCTCGCCTTCTCCTCAGTGGCTAACACATGTCGAAACGTCCAGTACGGCTGACTCATCCGCAACCTGCACGCCAATGGCGCCTCATTCTTTTTCATCTGCATCTACCTACACATTGGTCGAGGCTTCTACTACGGCTCCTACCTGTACAAAGAAACCTGAAATACAGGAGTAGTCCTCCTACTCGCCCTCATGGCAACAGCCTTCGTAGGCTATGTCCTGCCATGGGGACAAATATCATTCTGAGGGGCCACCGTAATCACCAACCTGTTCTCAGCCCTCCCGTACATCGGACAAACCTTGGTAGAGTGGGCCTGAGGGGGATTTTCAGTAGACAACCCCACCCTAACCCGATTCTTCGCCATCCACTTCCTACTGCCCTTCCTAATCGCAGGAATCACCCTAGTCCACCTAACCTTCCTGCACGAATCGGGCTCAAACAACCCTTTGGGCATTGTGTCAGATTGTGATAAAATCCCGTTCCACCCATACTTTTCCCTCAAAGATGTCCTAGGGTTTATTCTTATACTCACCCCCCTGATAGCATTAGCCCTATTCTCACCAAACCTCCTAGGGGACCCAGAAAACTTCACCCCAGCGAACCCGCTAGTGACCCCACCACACATCAAGCCAGAATGATATTTCCTATTTGCTTACGCCATCCTACGCTCAATCCCGAACAAACTAGGAGGCGTCCTAGCACTAGCCGCCTCTGTACTGATCCTATTCTTAGTCCCCTTCCTTCACAAGTCAAAACAACGAACAATGACATTCCGGCCACTCTCTCAGCTCCTA
>KAB195
AAAAATAATTAACAACTCCCTAATTGACCTACCCGCACCTTCCAACATCTCCGCCTGATGAAACTTCGGGTCCCTCCTCGCCATTTGCCTGGTCACCCAAATTCTTACAGGCCTCCTGCTAGCCATACACTACACCGCAGACACCACCCTCGCCTTCTCCTCAGTGGCTAACACATGTCGAAACGTCCAGTACGGCTGACTCATCCGCAACCTGCACGCCAATGGCGCCTCATTCTTTTTCATCTGCATCTACCTACACATTGGTCGAGGCTTCTACTACGGCTCCTACCTGTACAAAGAAACCTGAAATACAGGAGTAGTCCTCCTACTCGCCCTCATGGCAACAGCCTTCGTAGGCTATGTCCTGCCATGGGGACAAATATCATTCTGAGGGGCCACCGTAATCACCAACCTGTTCTCAGCCCTCCCGTACATCGGACAAACCTTGGTAGAGTGGGCCTGAGGGGGATTTTCAGTAGACAACCCCACCCTAACCCGATTCTTCGCCATCCACTTCCTACTGCCCTTCCTAATCGCAGGAATCACCCTAGTCCACCTAACCTTCCTGCACGAATCGGGCTCAAACAACCCTTTGGGCATTGTGTCAGATTGTGATAAAATCCCGTTCCACCCATACTTTTCCCTCAAAGATGTCCTAGGGTTTATTCTTATACTCACCCCCCTGATAGCATTAGCCCTATTCTCACCAAACCTCCTAGGGGACCCAGAAAACTTCACCCCAGCGAACCCGCTAGTGACCCCACCACACATCAAGCCAGAATGATATTTCCTATTTGCTTACGCCATCCTACGCTCAATCCCGAACAAACTAGGAGGCGTCCTAGCACTAGCCGCCTCTGTACTGATCCTATTCTTAGTCCCCTTCCTTCACAAGTCAAAACAACGAACAATGACATTCCGGCCACTCTCTCAGCTCCTA
>KAB196
AAAAATAATTAACAACTCCCTAATTGACCTACCCGCACCTTCCAACATCTCCGCCTGATGAAACTTCGGGTCCCTCCTCGCCATTTGCCTGGTCACCCAAATTCTTACAGGCCTCCTGCTAGCCATACACTACACCGCAGACACCACCCTCGCCTTCTCCTCAGTGGCTAACACATGTCGAAACGTCCAGTACGGCTGACTCATCCGCAACCTGCACGCCAATGGCGCCTCATTCTTTTTCATCTGCATCTACCTACACATTGGTCGAGGCTTCTACTACGGCTCCTACCTGTACAAAGAAACCTGAAATACAGGAGTAGTCCTCCTACTCGCCCTCATGGCAACAGCCTTCGTAGGCTATGTCCTGCCATGGGGACAAATATCATTCTGAGGGGCCACCGTAATCACCAACCTGTTCTCAGCCCTCCCGTACATCGGACAAACCTTGGTAGAGTGGGCCTGAGGGGGATTTTCAGTAGACAACCCCACCCTAACCCGATTCTTCGCCATCCACTTCCTACTGCCCTTCCTAATCGCAGGAATCACCCTAGTCCACCTAACCTTCCTGCACGAATCGGGCTCAAACAACCCTTTGGGCATTGTGTCAGATTGTGATAAAATCCCGTTCCACCCATACTTTTCCCTCAAAGATGTCCTAGGGTTTATTCTTATACTCACCCCCCTGATAGCATTAGCCCTATTCTCACCAAACCTCCTAGGGGACCCAGAAAACTTCACCCCAGCGAACCCGCTAGTGACCCCACCACACATCAAGCCAGAATGATATTTCCTATTTGCTTACGCCATCCTACGCTCAATCCCGAACAAACTAGGAGGCGTCCTAGCACTAGCCGCCTCTGTACTGATCCTATTCTTAGTCCCCTTCCTTCACAAGTCAAAACAACGAACAATGACATTCCGGCCACTCTCTCAGCTCCTA
>KAB197
AAAAATAATTAACAACTCCCTAATTGACCTACCCGCACCTTCCAACATCTCCGCCTGATGAAACTTCGGGTCCCTCCTCGCCATTTGCCTGGTCACCCAAATTCTTACAGGCCTCCTGCTAGCCATACACTACACCGCAGACACCACCCTCGCCTTCTCCTCAGTGGCTAACACATGTCGAAACGTCCAGTACGGCTGACTCATCCGCAACCTGCACGCCAATGGCGCCTCATTCTTTTTCATCTGCATCTACCTACACATTGGTCGAGGCTTCTACTACGGCTCCTACCTGTACAAAGAAACCTGAAATACAGGAGTAGTCCTCCTACTCGCCCTCATGGCAACAGCCTTCGTAGGCTATGTCCTGCCATGGGGACAAATATCATTCTGAGGGGCCACCGTAATCACCAACCTGTTCTCAGCCCTCCCGTACATCGGACAAACCTTGGTAGAGTGGGCCTGAGGGGGATTTTCAGTAGACAACCCCACCCTAACCCGATTCTTCGCCATCCACTTCCTACTGCCCTTCCTAATCGCAGGAATCACCCTAGTCCACCTAACCTTCCTGCACGAATCGGGCTCAAACAACCCTTTGGGCATTGTGTCAGATTGTGATAAAATCCCGTTCCACCCATACTTTTCCCTCAAAGATGTCCTAGGGTTTATTCTTATACTCACCCCCCTGATAGCATTAGCCCTATTCTCACCAAACCTCCTAGGGGACCCAGAAAACTTCACCCCAGCGAACCCGCTAGTGACCCCACCACACATCAAGCCAGAATGATATTTCCTATTTGCTTACGCCATCCTACGCTCAATCCCGAACAAACTAGGAGGCGTCCTAGCACTAGCCGCCTCTGTACTGATCCTATTCTTAGTCCCCTTCCTTCACAAGTCAAAACAACGAACAATGACATTCCGGCCACTCTCTCAGCTCCTA
>KAB198
AAAAATAATTAACAACTCCCTAATTGACCTACCCGCACCTTCCAACATCTCCGCCTGATGAAACTTCGGGTCCCTCCTCGCCATTTGCCTGGTCACCCAAATTCTTACAGGCCTCCTGCTAGCCATACACTACACCGCAGACACCACCCTCGCCTTCTCCTCAGTGGCTAACACATGTCGAAACGTCCAGTACGGCTGACTCATCCGCAACCTGCACGCCAATGGCGCCTCATTCTTTTTCATCTGCATCTACCTACACATTGGTCGAGGCTTCTACTACGGCTCCTACCTGTACAAAGAAACCTGAAATACAGGAGTAGTCCTCCTACTCGCCCTCATGGCAACAGCCTTCGTAGGCTATGTCCTGCCATGGGGACAAATATCATTCTGAGGGGCCACCGTAATCACCAACCTGTTCTCAGCCCTCCCGTACATCGGACAAACCTTGGTAGAGTGGGCCTGAGGGGGATTTTCAGTAGACAACCCCACCCTAACCCGATTCTTCGCCATCCACTTCCTACTGCCCTTCCTAATCGCAGGAATCACCCTAGTCCACCTAACCTTCCTGCACGAATCGGGCTCAAACAACCCTTTGGGCATTGTGTCAGATTGTGATAAAATCCCGTTCCACCCATACTTTTCCCTCAAAGATGTCCTAGGGTTTATTCTTATACTCACCCCCCTGATAGCATTAGCCCTATTCTCACCAAACCTCCTAGGGGACCCAGAAAACTTCACCCCAGCGAACCCGCTAGTGACCCCACCACACATCAAGCCAGAATGATATTTCCTATTTGCTTACGCCATCCTACGCTCAATCCCGAACAAACTAGGAGGCGTCCTAGCACTAGCCGCCTCTGTACTGATCCTATTCTTAGTCCCCTTCCTTCACAAGTCAAAACAACGAACAATGACATTCCGGCCACTCTCTCAGCTCCTA
>KAB199
AAAAATAATTAACAACTCCCTAATTGACCTACCCGCACCTTCCAACATCTCCGCCTGATGAAACTTCGGGTCCCTCCTCGCCATTTGCCTGGTCACCCAAATTCTTACAGGCCTCCTGCTAGCCATACACTACACCGCAGACACCACCCTCGCCTTCTCCTCAGTGGCTAACACATGTCGAAACGTCCAGTACGGCTGACTCATCCGCAACCTGCACGCCAATGGCGCCTCATTCTTTTTCATCTGCATCTACCTACACATTGGTCGAGGCTTCTACTACGGCTCCTACCTGTACAAAGAAACCTGAAATACAGGAGTAGTCCTCCTACTCGCCCTCATGGCAACAGCCTTCGTAGGCTATGTCCTGCCATGGGGACAAATATCATTCTGAGGGGCCACCGTAATCACCAACCTGTTCTCAGCCCTCCCGTACATCGGACAAACCTTGGTAGAGTGGGCCTGAGGGGGATTTTCAGTAGACAACCCCACCCTAACCCGATTCTTCGCCATCCACTTCCTACTGCCCTTCCTAATCGCAGGAATCACCCTAGTCCACCTAACCTTCCTGCACGAATCGGGCTCAAACAACCCTTTGGGCATTGTGTCAGATTGTGATAAAATCCCGTTCCACCCATACTTTTCCCTCAAAGATGTCCTAGGGTTTATTCTTATACTCACCCCCCTGATAGCATTAGCCCTATTCTCACCAAACCTCCTAGGGGACCCAGAAAACTTCACCCCAGCGAACCCGCTAGTGACCCCACCACACATCAAGCCAGAATGATATTTCCTATTTGCTTACGCCATCCTACGCTCAATCCCGAACAAACTAGGAGGCGTCCTAGCACTAGCCGCCTCTGTACTGATCCTATTCTTAGTCCCCTTCCTTCACAAGTCAAAACAACGAACAATGACATTCCGGCCACTCTCTCAGCTCCTA
>KAB200
AAAAATAATTAACAACTCCCTAATTGACCTACCCGCACCTTCCAACATCTCCGCCTGATGAAACTTCGGGTCCCTCCTCGCCATTTGCCTGGTCACCCAAATTCTTACAGGCCTCCTGCTAGCCATACACTACACCGCAGACACCACCCTCGCCTTCTCCTCAGTGGCTAACACATGTCGAAACGTCCAGTACGGCTGACTCATCCGCAACCTGCACGCCAATGGCGCCTCATTCTTTTTCATCTGCATCTACCTACACATTGGTCGAGGCTTCTACTACGGCTCCTACCTGTACAAAGAAACCTGAAATACAGGAGTAGTCCTCCTACTCGCCCTCATGGCAACAGCCTTCGTAGGCTATGTCCTGCCATGGGGACAAATATCATTCTGAGGGGCCACCGTAATCACCAACCTGTTCTCAGCCCTCCCGTACATCGGACAAACCTTGGTAGAGTGGGCCTGAGGGGGATTTTCAGTAGACAACCCCACCCTAACCCGATTCTTCGCCATCCACTTCCTACTGCCCTTCCTAATCGCAGGAATCACCCTAGTCCACCTAACCTTCCTGCACGAATCGGGCTCAAACAACCCTTTGGGCATTGTGTCAGATTGTGATAAAATCCCGTTCCACCCATACTTTTCCCTCAAAGATGTCCTAGGGTTTATTCTTATACTCACCCCCCTGATAGCATTAGCCCTATTCTCACCAAACCTCCTAGGGGACCCAGAAAACTTCACCCCAGCGAACCCGCTAGTGACCCCACCACACATCAAGCCAGAATGATATTTCCTATTTGCTTACGCCATCCTACGCTCAATCCCGAACAAACTAGGAGGCGTCCTAGCACTAGCCGCCTCTGTACTGATCCTATTCTTAGTCCCCTTCCTTCACAAGTCAAAACAACGAACAATGACATTCCGGCCACTCTCTCAGCTCCTA
>KAB201
AAAAATAATTAACAACTCCCTAATTGACCTACCCGCACCTTCCAACATCTCCGCCTGATGAAACTTCGGGTCCCTCCTCGCCATTTGCCTGGTCACCCAAATTCTTACAGGCCTCCTGCTAGCCATACACTACACCGCAGACACCACCCTCGCCTTCTCCTCAGTGGCTAACACATGTCGAAACGTCCAGTACGGCTGACTCATCCGCAACCTGCACGCCAATGGCGCCTCATTCTTTTTCATCTGCATCTACCTACACATTGGTCGAGGCTTCTACTACGGCTCCTACCTGTACAAAGAAACCTGAAATACAGGAGTAGTCCTCCTACTCGCCCTCATGGCAACAGCCTTCGTAGGCTATGTCCTGCCATGGGGACAAATATCATTCTGAGGGGCCACCGTAATCACCAACCTGTTCTCAGCCCTCCCGTACATCGGACAAACCTTGGTAGAGTGGGCCTGAGGGGGATTTTCAGTAGACAACCCCACCCTAACCCGATTCTTCGCCATCCACTTCCTACTGCCCTTCCTAATCGCAGGAATCACCCTAGTCCACCTAACCTTCCTGCACGAATCGGGCTCAAACAACCCTTTGGGCATTGTGTCAGATTGTGATAAAATCCCGTTCCACCCATACTTTTCCCTCAAAGATGTCCTAGGGTTTATTCTTATACTCACCCCCCTGATAGCATTAGCCCTATTCTCACCAAACCTCCTAGGGGACCCAGAAAACTTCACCCCAGCGAACCCGCTAGTGACCCCACCACACATCAAGCCAGAATGATATTTCCTATTTGCTTACGCCATCCTACGCTCAATCCCGAACAAACTAGGAGGCGTCCTAGCACTAGCCGCCTCTGTACTGATCCTATTCTTAGTCCCCTTCCTTCACAAGTCAAAACAACGAACAATGACATTCCGGCCACTCTCTCAGCTCCTA
>KAB202
AAAAATAATTAACAACTCCCTAATTGACCTACCCGCACCTTCCAACATCTCCGCCTGATGAAACTTCGGGTCCCTCCTCGCCATTTGCCTGGTCACCCAAATTCTTACAGGCCTCCTGCTAGCCATACACTACACCGCAGACACCACCCTCGCCTTCTCCTCAGTGGCTAACACATGTCGAAACGTCCAGTACGGCTGACTCATCCGCAACCTGCACGCCAATGGCGCCTCATTCTTTTTCATCTGCATCTACCTACACATTGGTCGAGGCTTCTACTACGGCTCCTACCTGTACAAAGAAACCTGAAATACAGGAGTAGTCCTCCTACTCGCCCTCATGGCAACAGCCTTCGTAGGCTATGTCCTGCCATGGGGACAAATATCATTCTGAGGGGCCACCGTAATCACCAACCTGTTCTCAGCCCTCCCGTACATCGGACAAACCTTGGTAGAGTGGGCCTGAGGGGGATTTTCAGTAGACAACCCCACCCTAACCCGATTCTTCGCCATCCACTTCCTACTGCCCTTCCTAATCGCAGGAATCACCCTAGTCCACCTAACCTTCCTGCACGAATCGGGCTCAAACAACCCTTTGGGCATTGTGTCAGATTGTGATAAAATCCCGTTCCACCCATACTTTTCCCTCAAAGATGTCCTAGGGTTTATTCTTATACTCACCCCCCTGATAGCATTAGCCCTATTCTCACCAAACCTCCTAGGGGACCCAGAAAACTTCACCCCAGCGAACCCGCTAGTGACCCCACCACACATCAAGCCAGAATGATATTTCCTATTTGCTTACGCCATCCTACGCTCAATCCCGAACAAACTAGGAGGCGTCCTAGCACTAGCCGCCTCTGTACTGATCCTATTCTTAGTCCCCTTCCTTCACAAGTCAAAACAACGAACAATGACATTCCGGCCACTCTCTCAGCTCCTA
>EKA203
AAAAATAATTAACAACTCCCTAATTGACCTACCCGCACCTTCCAACATCTCCGCCTGATGAAACTTCGGGTCCCTCCTCGCCATTTGCCTGGTCACCCAAATTCTTACAGGCCTCCTGCTAGCCATACACTACACCGCAGACACCACCCTCGCCTTCTCCTCAGTGGCTAACACATGTCGAAACGTCCAGTACGGCTGACTCATCCGCAACCTGCACGCCAATGGCGCCTCATTCTTTTTCATCTGCATCTACCTACACATTGGTCGAGGCTTCTACTACGGCTCCTACCTGTACAAAGAAACCTGAAATACAGGAGTAGTCCTCCTACTCGCCCTCATGGCAACAGCCTTCGTAGGCTATGTCCTGCCATGGGGACAAATATCATTCTGAGGGGCCACCGTAATCACCAACCTGTTCTCAGCCCTCCCGTACATCGGACAAACCTTGGTAGAGTGGGCCTGAGGGGGATTTTCAGTAGACAACCCCACCCTAACCCGATTCTTCGCCATCCACTTCCTACTGCCCTTCCTAATCGCAGGAATCACCCTAGTCCACCTAACCTTCCTGCACGAATCGGGCTCAAACAACCCTTTGGGCATTGTGTCAGATTGTGATAAAATCCCGTTCCACCCATACTTTTCCCTCAAAGATGTCCTAGGGTTTATTCTTATACTCACCCCCCTGATAGCATTAGCCCTATTCTCACCAAACCTCCTAGGGGACCCAGAAAACTTCACCCCAGCGAACCCGCTAGTGACCCCACCACACATCAAGCCAGAATGATATTTCCTATTTGCTTACGCCATCCTACGCTCAATCCCGAACAAACTAGGAGGCGTCCTAGCACTAGCCGCCTCTGTACTGATCCTATTCTTAGTCCCCTTCCTTCACAAGTCAAAACAACGAACAATGACATTCCGGCCACTCTCTCAGCTCCTA
>EKA204
AAAAATAATTAACAACTCCCTAATTGACCTACCCGCACCTTCCAACATCTCCGCCTGATGAAACTTCGGGTCCCTCCTCGCCATTTGCCTGGTCACCCAAATTCTTACAGGCCTCCTGCTAGCCATACACTACACCGCAGACACCACCCTCGCCTTCTCCTCAGTGGCTAACACATGTCGAAACGTCCAGTACGGCTGACTCATCCGCAACCTGCACGCCAATGGCGCCTCATTCTTTTTCATCTGCATCTACCTACACATTGGTCGAGGCTTCTACTACGGCTCCTACCTGTACAAAGAAACCTGAAATACAGGAGTAGTCCTCCTACTCGCCCTCATGGCAACAGCCTTCGTAGGCTATGTCCTGCCATGGGGACAAATATCATTCTGAGGGGCCACCGTAATCACCAACCTGTTCTCAGCCCTCCCGTACATCGGACAAACCTTGGTAGAGTGGGCCTGAGGGGGATTTTCAGTAGACAACCCCACCCTAACCCGATTCTTCGCCATCCACTTCCTACTGCCCTTCCTAATCGCAGGAATCACCCTAGTCCACCTAACCTTCCTGCACGAATCGGGCTCAAACAACCCTTTGGGCATTGTGTCAGATTGTGATAAAATCCCGTTCCACCCATACTTTTCCCTCAAAGATGTCCTAGGGTTTATTCTTATACTCACCCCCCTGATAGCATTAGCCCTATTCTCACCAAACCTCCTAGGGGACCCAGAAAACTTCACCCCAGCGAACCCGCTAGTGACCCCACCACACATCAAGCCAGAATGATATTTCCTATTTGCTTACGCCATCCTACGCTCAATCCCGAACAAACTAGGAGGCGTCCTAGCACTAGCCGCCTCTGTACTGATCCTATTCTTAGTCCCCTTCCTTCACAAGTCAAAACAACGAACAATGACATTCCGGCCACTCTCTCAGCTCCTA
>EKA205
AAAAATAATTAACAACTCCCTAATTGACCTACCCGCACCTTCCAACATCTCCGCCTGATGAAACTTCGGGTCCCTCCTCGCCATTTGCCTGGTCACCCAAATTCTTACAGGCCTCCTGCTAGCCATACACTACACCGCAGACACCACCCTCGCCTTCTCCTCAGTGGCTAACACATGTCGAAACGTCCAGTACGGCTGACTCATCCGCAACCTGCACGCCAATGGCGCCTCATTCTTTTTCATCTGCATCTACCTACACATTGGTCGAGGCTTCTACTACGGCTCCTACCTGTACAAAGAAACCTGAAATACAGGAGTAGTCCTCCTACTCGCCCTCATGGCAACAGCCTTCGTAGGCTATGTCCTGCCATGGGGACAAATATCATTCTGAGGGGCCACCGTAATCACCAACCTGTTCTCAGCCCTCCCGTACATCGGACAAACCTTGGTAGAGTGGGCCTGAGGGGGATTTTCAGTAGACAACCCCACCCTAACCCGATTCTTCGCCATCCACTTCCTACTGCCCTTCCTAATCGCAGGAATCACCCTAGTCCACCTAACCTTCCTGCACGAATCGGGCTCAAACAACCCTTTGGGCATTGTGTCAGATTGTGATAAAATCCCGTTCCACCCATACTTTTCCCTCAAAGATGTCCTAGGGTTTATTCTTATACTCACCCCCCTGATAGCATTAGCCCTATTCTCACCAAACCTCCTAGGGGACCCAGAAAACTTCACCCCAGCGAACCCGCTAGTGACCCCACCACACATCAAGCCAGAATGATATTTCCTATTTGCTTACGCCATCCTACGCTCAATCCCGAACAAACTAGGAGGCGTCCTAGCACTAGCCGCCTCTGTACTGATCCTATTCTTAGTCCCCTTCCTTCACAAGTCAAAACAACGAACAATGACATTCCGGCCACTCTCTCAGCTCCTA
>EKA206
AAAAATAATTAACAACTCCCTAATTGACCTACCCGCACCTTCCAACATCTCCGCCTGATGAAACTTCGGGTCCCTCCTCGCCATTTGCCTGGTCACCCAAATTCTTACAGGCCTCCTGCTAGCCATACACTACACCGCAGACACCACCCTCGCCTTCTCCTCAGTGGCTAACACATGTCGAAACGTCCAGTACGGCTGACTCATCCGCAACCTGCACGCCAATGGCGCCTCATTCTTTTTCATCTGCATCTACCTACACATTGGTCGAGGCTTCTACTACGGCTCCTACCTGTACAAAGAAACCTGAAATACAGGAGTAGTCCTCCTACTCGCCCTCATGGCAACAGCCTTCGTAGGCTATGTCCTGCCATGGGGACAAATATCATTCTGAGGGGCCACCGTAATCACCAACCTGTTCTCAGCCCTCCCGTACATCGGACAAACCTTGGTAGAGTGGGCCTGAGGGGGATTTTCAGTAGACAACCCCACCCTAACCCGATTCTTCGCCATCCACTTCCTACTGCCCTTCCTAATCGCAGGAATCACCCTAGTCCACCTAACCTTCCTGCACGAATCGGGCTCAAACAACCCTTTGGGCATTGTGTCAGATTGTGATAAAATCCCGTTCCACCCATACTTTTCCCTCAAAGATGTCCTAGGGTTTATTCTTATACTCACCCCCCTGATAGCATTAGCCCTATTCTCACCAAACCTCCTAGGGGACCCAGAAAACTTCACCCCAGCGAACCCGCTAGTGACCCCACCACACATCAAGCCAGAATGATATTTCCTATTTGCTTACGCCATCCTACGCTCAATCCCGAACAAACTAGGAGGCGTCCTAGCACTAGCCGCCTCTGTACTGATCCTATTCTTAGTCCCCTTCCTTCACAAGTCAAAACAACGAACAATGACATTCCGGCCACTCTCTCAGCTCCTA
>EKA207
AAAAATAATTAACAACTCCCTAATTGACCTACCCGCACCTTCCAACATCTCCGCCTGATGAAACTTCGGGTCCCTCCTCGCCATTTGCCTGGTCACCCAAATTCTTACAGGCCTCCTGCTAGCCATACACTACACCGCAGACACCACCCTCGCCTTCTCCTCAGTGGCTAACACATGTCGAAACGTCCAGTACGGCTGACTCATCCGCAACCTGCACGCCAATGGCGCCTCATTCTTTTTCATCTGCATCTACCTACACATTGGTCGAGGCTTCTACTACGGCTCCTACCTGTACAAAGAAACCTGAAATACAGGAGTAGTCCTCCTACTCGCCCTCATGGCAACAGCCTTCGTAGGCTATGTCCTGCCATGGGGACAAATATCATTCTGAGGGGCCACCGTAATCACCAACCTGTTCTCAGCCCTCCCGTACATCGGACAAACCTTGGTAGAGTGGGCCTGAGGGGGATTTTCAGTAGACAACCCCACCCTAACCCGATTCTTCGCCATCCACTTCCTACTGCCCTTCCTAATCGCAGGAATCACCCTAGTCCACCTAACCTTCCTGCACGAATCGGGCTCAAACAACCCTTTGGGCATTGTGTCAGATTGTGATAAAATCCCGTTCCACCCATACTTTTCCCTCAAAGATGTCCTAGGGTTTATTCTTATACTCACCCCCCTGATAGCATTAGCCCTATTCTCACCAAACCTCCTAGGGGACCCAGAAAACTTCACCCCAGCGAACCCGCTAGTGACCCCACCACACATCAAGCCAGAATGATATTTCCTATTTGCTTACGCCATCCTACGCTCAATCCCGAACAAACTAGGAGGCGTCCTAGCACTAGCCGCCTCTGTACTGATCCTATTCTTAGTCCCCTTCCTTCACAAGTCAAAACAACGAACAATGACATTCCGGCCACTCTCTCAGCTCCTA
>EKA208
AAAAATAATTAACAACTCCCTAATTGACCTACCCGCACCTTCCAACATCTCCGCCTGATGAAACTTCGGGTCCCTCCTCGCCATTTGCCTGGTCACCCAAATTCTTACAGGCCTCCTGCTAGCCATACACTACACCGCAGACACCACCCTCGCCTTCTCCTCAGTGGCTAACACATGTCGAAACGTCCAGTACGGCTGACTCATCCGCAACCTGCACGCCAATGGCGCCTCATTCTTTTTCATCTGCATCTACCTACACATTGGTCGAGGCTTCTACTACGGCTCCTACCTGTACAAAGAAACCTGAAATACAGGAGTAGTCCTCCTACTCGCCCTCATGGCAACAGCCTTCGTAGGCTATGTCCTGCCATGGGGACAAATATCATTCTGAGGGGCCACCGTAATCACCAACCTGTTCTCAGCCCTCCCGTACATCGGACAAACCTTGGTAGAGTGGGCCTGAGGGGGATTTTCAGTAGACAACCCCACCCTAACCCGATTCTTCGCCATCCACTTCCTACTGCCCTTCCTAATCGCAGGAATCACCCTAGTCCACCTAACCTTCCTGCACGAATCGGGCTCAAACAACCCTTTGGGCATTGTGTCAGATTGTGATAAAATCCCGTTCCACCCATACTTTTCCCTCAAAGATGTCCTAGGGTTTATTCTTATACTCACCCCCCTGATAGCATTAGCCCTATTCTCACCAAACCTCCTAGGGGACCCAGAAAACTTCACCCCAGCGAACCCGCTAGTGACCCCACCACACATCAAGCCAGAATGATATTTCCTATTTGCTTACGCCATCCTACGCTCAATCCCGAACAAACTAGGAGGCGTCCTAGCACTAGCCGCCTCTGTACTGATCCTATTCTTAGTCCCCTTCCTTCACAAGTCAAAACAACGAACAATGACATTCCGGCCACTCTCTCAGCTCCTA
>EKA209
AAAAATAATTAACAACTCCCTAATTGACCTACCCGCACCTTCCAACATCTCCGCCTGATGAAACTTCGGGTCCCTCCTCGCCATTTGCCTGGTCACCCAAATTCTTACAGGCCTCCTGCTAGCCATACACTACACCGCAGACACCACCCTCGCCTTCTCCTCAGTGGCTAACACATGTCGAAACGTCCAGTACGGCTGACTCATCCGCAACCTGCACGCCAATGGCGCCTCATTCTTTTTCATCTGCATCTACCTACACATTGGTCGAGGCTTCTACTACGGCTCCTACCTGTACAAAGAAACCTGAAATACAGGAGTAGTCCTCCTACTCGCCCTCATGGCAACAGCCTTCGTAGGCTATGTCCTGCCATGGGGACAAATATCATTCTGAGGGGCCACCGTAATCACCAACCTGTTCTCAGCCCTCCCGTACATCGGACAAACCTTGGTAGAGTGGGCCTGAGGGGGATTTTCAGTAGACAACCCCACCCTAACCCGATTCTTCGCCATCCACTTCCTACTGCCCTTCCTAATCGCAGGAATCACCCTAGTCCACCTAACCTTCCTGCACGAATCGGGCTCAAACAACCCTTTGGGCATTGTGTCAGATTGTGATAAAATCCCGTTCCACCCATACTTTTCCCTCAAAGATGTCCTAGGGTTTATTCTTATACTCACCCCCCTGATAGCATTAGCCCTATTCTCACCAAACCTCCTAGGGGACCCAGAAAACTTCACCCCAGCGAACCCGCTAGTGACCCCACCACACATCAAGCCAGAATGATATTTCCTATTTGCTTACGCCATCCTACGCTCAATCCCGAACAAACTAGGAGGCGTCCTAGCACTAGCCGCCTCTGTACTGATCCTATTCTTAGTCCCCTTCCTTCACAAGTCAAAACAACGAACAATGACATTCCGGCCACTCTCTCAGCTCCTA
>EKA210
AAAAATAATTAACAACTCCCTAATTGACCTACCCGCACCTTCCAACATCTCCGCCTGATGAAACTTCGGGTCCCTCCTCGCCATTTGCCTGGTCACCCAAATTCTTACAGGCCTCCTGCTAGCCATACACTACACCGCAGACACCACCCTCGCCTTCTCCTCAGTGGCTAACACATGTCGAAACGTCCAGTACGGCTGACTCATCCGCAACCTGCACGCCAATGGCGCCTCATTCTTTTTCATCTGCATCTACCTACACATTGGTCGAGGCTTCTACTACGGCTCCTACCTGTACAAAGAAACCTGAAATACAGGAGTAGTCCTCCTACTCGCCCTCATGGCAACAGCCTTCGTAGGCTATGTCCTGCCATGGGGACAAATATCATTCTGAGGGGCCACCGTAATCACCAACCTGTTCTCAGCCCTCCCGTACATCGGACAAACCTTGGTAGAGTGGGCCTGAGGGGGATTTTCAGTAGACAACCCCACCCTAACCCGATTCTTCGCCATCCACTTCCTACTGCCCTTCCTAATCGCAGGAATCACCCTAGTCCACCTAACCTTCCTGCACGAATCGGGCTCAAACAACCCTTTGGGCATTGTGTCAGATTGTGATAAAATCCCGTTCCACCCATACTTTTCCCTCAAAGATGTCCTAGGGTTTATTCTTATACTCACCCCCCTGATAGCATTAGCCCTATTCTCACCAAACCTCCTAGGGGACCCAGAAAACTTCACCCCAGCGAACCCGCTAGTGACCCCACCACACATCAAGCCAGAATGATATTTCCTATTTGCTTACGCCATCCTACGCTCAATCCCGAACAAACTAGGAGGCGTCCTAGCACTAGCCGCCTCTGTACTGATCCTATTCTTAGTCCCCTTCCTTCACAAGTCAAAACAACGAACAATGACATTCCGGCCACTCTCTCAGCTCCTA
>EKA212
AAAAATAATTAACAACTCCCTAATTGACCTACCCGCACCTTCCAACATCTCCGCCTGATGAAACTTCGGGTCCCTCCTCGCCATTTGCCTGGTCACCCAAATTCTTACAGGCCTCCTGCTAGCCATACACTACACCGCAGACACCACCCTCGCCTTCTCCTCAGTGGCTAACACATGTCGAAACGTCCAGTACGGCTGACTCATCCGCAACCTGCACGCCAATGGCGCCTCATTCTTTTTCATCTGCATCTACCTACACATTGGTCGAGGCTTCTACTACGGCTCCTACCTGTACAAAGAAACCTGAAATACAGGAGTAGTCCTCCTACTCGCCCTCATGGCAACAGCCTTCGTAGGCTATGTCCTGCCATGGGGACAAATATCATTCTGAGGGGCCACCGTAATCACCAACCTGTTCTCAGCCCTCCCGTACATCGGACAAACCTTGGTAGAGTGGGCCTGAGGGGGATTTTCAGTAGACAACCCCACCCTAACCCGATTCTTCGCCATCCACTTCCTACTGCCCTTCCTAATCGCAGGAATCACCCTAGTCCACCTAACCTTCCTGCACGAATCGGGCTCAAACAACCCTTTGGGCATTGTGTCAGATTGTGATAAAATCCCGTTCCACCCATACTTTTCCCTCAAAGATGTCCTAGGGTTTATTCTTATACTCACCCCCCTGATAGCATTAGCCCTATTCTCACCAAACCTCCTAGGGGACCCAGAAAACTTCACCCCAGCGAACCCGCTAGTGACCCCACCACACATCAAGCCAGAATGATATTTCCTATTTGCTTACGCCATCCTACGCTCAATCCCGAACAAACTAGGAGGCGTCCTAGCACTAGCCGCCTCTGTACTGATCCTATTCTTAGTCCCCTTCCTTCACAAGTCAAAACAACGAACAATGACATTCCGGCCACTCTCTCAGCTCCTA
>EKA213
AAAAATAATTAACAACTCCCTAATTGACCTACCCGCACCTTCCAACATCTCCGCCTGATGAAACTTCGGGTCCCTCCTCGCCATTTGCCTGGTCACCCAAATTCTTACAGGCCTCCTGCTAGCCATACACTACACCGCAGACACCACCCTCGCCTTCTCCTCAGTGGCTAACACATGTCGAAACGTCCAGTACGGCTGACTCATCCGCAACCTGCACGCCAATGGCGCCTCATTCTTTTTCATCTGCATCTACCTACACATTGGTCGAGGCTTCTACTACGGCTCCTACCTGTACAAAGAAACCTGAAATACAGGAGTAGTCCTCCTACTCGCCCTCATGGCAACAGCCTTCGTAGGCTATGTCCTGCCATGGGGACAAATATCATTCTGAGGGGCCACCGTAATCACCAACCTGTTCTCAGCCCTCCCGTACATCGGACAAACCTTGGTAGAGTGGGCCTGAGGGGGATTTTCAGTAGACAACCCCACCCTAACCCGATTCTTCGCCATCCACTTCCTACTGCCCTTCCTAATCGCAGGAATCACCCTAGTCCACCTAACCTTCCTGCACGAATCGGGCTCAAACAACCCTTTGGGCATTGTGTCAGATTGTGATAAAATCCCGTTCCACCCATACTTTTCCCTCAAAGATGTCCTAGGGTTTATTCTTATACTCACCCCCCTGATAGCATTAGCCCTATTCTCACCAAACCTCCTAGGGGACCCAGAAAACTTCACCCCAGCGAACCCGCTAGTGACCCCACCACACATCAAGCCAGAATGATATTTCCTATTTGCTTACGCCATCCTACGCTCAATCCCGAACAAACTAGGAGGCGTCCTAGCACTAGCCGCCTCTGTACTGATCCTATTCTTAGTCCCCTTCCTTCACAAGTCAAAACAACGAACAATGACATTCCGGCCACTCTCTCAGCTCCTA
>EKA214
AAAAATAATTAACAACTCCCTAATTGACCTACCCGCACCTTCCAACATCTCCGCCTGATGAAACTTCGGGTCCCTCCTCGCCATTTGCCTGGTCACCCAAATTCTTACAGGCCTCCTGCTAGCCATACACTACACCGCAGACACCACCCTCGCCTTCTCCTCAGTGGCTAACACATGTCGAAACGTCCAGTACGGCTGACTCATCCGCAACCTGCACGCCAATGGCGCCTCATTCTTTTTCATCTGCATCTACCTACACATTGGTCGAGGCTTCTACTACGGCTCCTACCTGTACAAAGAAACCTGAAATACAGGAGTAGTCCTCCTACTCGCCCTCATGGCAACAGCCTTCGTAGGCTATGTCCTGCCATGGGGACAAATATCATTCTGAGGGGCCACCGTAATCACCAACCTGTTCTCAGCCCTCCCGTACATCGGACAAACCTTGGTAGAGTGGGCCTGAGGGGGATTTTCAGTAGACAACCCCACCCTAACCCGATTCTTCGCCATCCACTTCCTACTGCCCTTCCTAATCGCAGGAATCACCCTAGTCCACCTAACCTTCCTGCACGAATCGGGCTCAAACAACCCTTTGGGCATTGTGTCAGATTGTGATAAAATCCCGTTCCACCCATACTTTTCCCTCAAAGATGTCCTAGGGTTTATTCTTATACTCACCCCCCTGATAGCATTAGCCCTATTCTCACCAAACCTCCTAGGGGACCCAGAAAACTTCACCCCAGCGAACCCGCTAGTGACCCCACCACACATCAAGCCAGAATGATATTTCCTATTTGCTTACGCCATCCTACGCTCAATCCCGAACAAACTAGGAGGCGTCCTAGCACTAGCCGCCTCTGTACTGATCCTATTCTTAGTCCCCTTCCTTCACAAGTCAAAACAACGAACAATGACATTCCGGCCACTCTCTCAGCTCCTA
>EKA215
AAAAATAATTAACAACTCCCTAATTGACCTACCCGCACCTTCCAACATCTCCGCCTGATGAAACTTCGGGTCCCTCCTCGCCATTTGCCTGGTCACCCAAATTCTTACAGGCCTCCTGCTAGCCATACACTACACCGCAGACACCACCCTCGCCTTCTCCTCAGTGGCTAACACATGTCGAAACGTCCAGTACGGCTGACTCATCCGCAACCTGCACGCCAATGGCGCCTCATTCTTTTTCATCTGCATCTACCTACACATTGGTCGAGGCTTCTACTACGGCTCCTACCTGTACAAAGAAACCTGAAATACAGGAGTAGTCCTCCTACTCGCCCTCATGGCAACAGCCTTCGTAGGCTATGTCCTGCCATGGGGACAAATATCATTCTGAGGGGCCACCGTAATCACCAACCTGTTCTCAGCCCTCCCGTACATCGGACAAACCTTGGTAGAGTGGGCCTGAGGGGGATTTTCAGTAGACAACCCCACCCTAACCCGATTCTTCGCCATCCACTTCCTACTGCCCTTCCTAATCGCAGGAATCACCCTAGTCCACCTAACCTTCCTGCACGAATCGGGCTCAAACAACCCTTTGGGCATTGTGTCAGATTGTGATAAAATCCCGTTCCACCCATACTTTTCCCTCAAAGATGTCCTAGGGTTTATTCTTATACTCACCCCCCTGATAGCATTAGCCCTATTCTCACCAAACCTCCTAGGGGACCCAGAAAACTTCACCCCAGCGAACCCGCTAGTGACCCCACCACACATCAAGCCAGAATGATATTTCCTATTTGCTTACGCCATCCTACGCTCAATCCCGAACAAACTAGGAGGCGTCCTAGCACTAGCCGCCTCTGTACTGATCCTATTCTTAGTCCCCTTCCTTCACAAGTCAAAACAACGAACAATGACATTCCGGCCACTCTCTCAGCTCCTA
>EKA216
AAAAATAATTAACAACTCCCTAATTGACCTACCCGCACCTTCCAACATCTCCGCCTGATGAAACTTCGGGTCCCTCCTCGCCATTTGCCTGGTCACCCAAATTCTTACAGGCCTCCTGCTAGCCATACACTACACCGCAGACACCACCCTCGCCTTCTCCTCAGTGGCTAACACATGTCGAAACGTCCAGTACGGCTGACTCATCCGCAACCTGCACGCCAATGGCGCCTCATTCTTTTTCATCTGCATCTACCTACACATTGGTCGAGGCTTCTACTACGGCTCCTACCTGTACAAAGAAACCTGAAATACAGGAGTAGTCCTCCTACTCGCCCTCATGGCAACAGCCTTCGTAGGCTATGTCCTGCCATGGGGACAAATATCATTCTGAGGGGCCACCGTAATCACCAACCTGTTCTCAGCCCTCCCGTACATCGGACAAACCTTGGTAGAGTGGGCCTGAGGGGGATTTTCAGTAGACAACCCCACCCTAACCCGATTCTTCGCCATCCACTTCCTACTGCCCTTCCTAATCGCAGGAATCACCCTAGTCCACCTAACCTTCCTGCACGAATCGGGCTCAAACAACCCTTTGGGCATTGTGTCAGATTGTGATAAAATCCCGTTCCACCCATACTTTTCCCTCAAAGATGTCCTAGGGTTTATTCTTATACTCACCCCCCTGATAGCATTAGCCCTATTCTCACCAAACCTCCTAGGGGACCCAGAAAACTTCACCCCAGCGAACCCGCTAGTGACCCCACCACACATCAAGCCAGAATGATATTTCCTATTTGCTTACGCCATCCTACGCTCAATCCCGAACAAACTAGGAGGCGTCCTAGCACTAGCCGCCTCTGTACTGATCCTATTCTTAGTCCCCTTCCTTCACAAGTCAAAACAACGAACAATGACATTCCGGCCACTCTCTCAGCTCCTA
>EKA217
AAAAATAATTAACAACTCCCTAATTGACCTACCCGCACCTTCCAACATCTCCGCCTGATGAAACTTCGGGTCCCTCCTCGCCATTTGCCTGGTCACCCAAATTCTTACAGGCCTCCTGCTAGCCATACACTACACCGCAGACACCACCCTCGCCTTCTCCTCAGTGGCTAACACATGTCGAAACGTCCAGTACGGCTGACTCATCCGCAACCTGCACGCCAATGGCGCCTCATTCTTTTTCATCTGCATCTACCTACACATTGGTCGAGGCTTCTACTACGGCTCCTACCTGTACAAAGAAACCTGAAATACAGGAGTAGTCCTCCTACTCGCCCTCATGGCAACAGCCTTCGTAGGCTATGTCCTGCCATGGGGACAAATATCATTCTGAGGGGCCACCGTAATCACCAACCTGTTCTCAGCCCTCCCGTACATCGGACAAACCTTGGTAGAGTGGGCCTGAGGGGGATTTTCAGTAGACAACCCCACCCTAACCCGATTCTTCGCCATCCACTTCCTACTGCCCTTCCTAATCGCAGGAATCACCCTAGTCCACCTAACCTTCCTGCACGAATCGGGCTCAAACAACCCTTTGGGCATTGTGTCAGATTGTGATAAAATCCCGTTCCACCCATACTTTTCCCTCAAAGATGTCCTAGGGTTTATTCTTATACTCACCCCCCTGATAGCATTAGCCCTATTCTCACCAAACCTCCTAGGGGACCCAGAAAACTTCACCCCAGCGAACCCGCTAGTGACCCCACCACACATCAAGCCAGAATGATATTTCCTATTTGCTTACGCCATCCTACGCTCAATCCCGAACAAACTAGGAGGCGTCCTAGCACTAGCCGCCTCTGTACTGATCCTATTCTTAGTCCCCTTCCTTCACAAGTCAAAACAACGAACAATGACATTCCGGCCACTCTCTCAGCTCCTA
>EKA218
AAAAATAATTAACAACTCCCTAATTGACCTACCCGCACCTTCCAACATCTCCGCCTGATGAAACTTCGGGTCCCTCCTCGCCATTTGCCTGGTCACCCAAATTCTTACAGGCCTCCTGCTAGCCATACACTACACCGCAGACACCACCCTCGCCTTCTCCTCAGTGGCTAACACATGTCGAAACGTCCAGTACGGCTGACTCATCCGCAACCTGCACGCCAATGGCGCCTCATTCTTTTTCATCTGCATCTACCTACACATTGGTCGAGGCTTCTACTACGGCTCCTACCTGTACAAAGAAACCTGAAATACAGGAGTAGTCCTCCTACTCGCCCTCATGGCAACAGCCTTCGTAGGCTATGTCCTGCCATGGGGACAAATATCATTCTGAGGGGCCACCGTAATCACCAACCTGTTCTCAGCCCTCCCGTACATCGGACAAACCTTGGTAGAGTGGGCCTGAGGGGGATTTTCAGTAGACAACCCCACCCTAACCCGATTCTTCGCCATCCACTTCCTACTGCCCTTCCTAATCGCAGGAATCACCCTAGTCCACCTAACCTTCCTGCACGAATCGGGCTCAAACAACCCTTTGGGCATTGTGTCAGATTGTGATAAAATCCCGTTCCACCCATACTTTTCCCTCAAAGATGTCCTAGGGTTTATTCTTATACTCACCCCCCTGATAGCATTAGCCCTATTCTCACCAAACCTCCTAGGGGACCCAGAAAACTTCACCCCAGCGAACCCGCTAGTGACCCCACCACACATCAAGCCAGAATGATATTTCCTATTTGCTTACGCCATCCTACGCTCAATCCCGAACAAACTAGGAGGCGTCCTAGCACTAGCCGCCTCTGTACTGATCCTATTCTTAGTCCCCTTCCTTCACAAGTCAAAACAACGAACAATGACATTCCGGCCACTCTCTCAGCTCCTA
>EKA219
AAAAATAATTAACAACTCCCTAATTGACCTACCCGCACCTTCCAACATCTCCGCCTGATGAAACTTCGGGTCCCTCCTCGCCATTTGCCTGGTCACCCAAATTCTTACAGGCCTCCTGCTAGCCATACACTACACCGCAGACACCACCCTCGCCTTCTCCTCAGTGGCTAACACATGTCGAAACGTCCAGTACGGCTGACTCATCCGCAACCTGCACGCCAATGGCGCCTCATTCTTTTTCATCTGCATCTACCTACACATTGGTCGAGGCTTCTACTACGGCTCCTACCTGTACAAAGAAACCTGAAATACAGGAGTAGTCCTCCTACTCGCCCTCATGGCAACAGCCTTCGTAGGCTATGTCCTGCCATGGGGACAAATATCATTCTGAGGGGCCACCGTAATCACCAACCTGTTCTCAGCCCTCCCGTACATCGGACAAACCTTGGTAGAGTGGGCCTGAGGGGGATTTTCAGTAGACAACCCCACCCTAACCCGATTCTTCGCCATCCACTTCCTACTGCCCTTCCTAATCGCAGGAATCACCCTAGTCCACCTAACCTTCCTGCACGAATCGGGCTCAAACAACCCTTTGGGCATTGTGTCAGATTGTGATAAAATCCCGTTCCACCCATACTTTTCCCTCAAAGATGTCCTAGGGTTTATTCTTATACTCACCCCCCTGATAGCATTAGCCCTATTCTCACCAAACCTCCTAGGGGACCCAGAAAACTTCACCCCAGCGAACCCGCTAGTGACCCCACCACACATCAAGCCAGAATGATATTTCCTATTTGCTTACGCCATCCTACGCTCAATCCCGAACAAACTAGGAGGCGTCCTAGCACTAGCCGCCTCTGTACTGATCCTATTCTTAGTCCCCTTCCTTCACAAGTCAAAACAACGAACAATGACATTCCGGCCACTCTCTCAGCTCCTA
>EKA220
AAAAATAATTAACAACTCCCTAATTGACCTACCCGCACCTTCCAACATCTCCGCCTGATGAAACTTCGGGTCCCTCCTCGCCATTTGCCTGGTCACCCAAATTCTTACAGGCCTCCTGCTAGCCATACACTACACCGCAGACACCACCCTCGCCTTCTCCTCAGTGGCTAACACATGTCGAAACGTCCAGTACGGCTGACTCATCCGCAACCTGCACGCCAATGGCGCCTCATTCTTTTTCATCTGCATCTACCTACACATTGGTCGAGGCTTCTACTACGGCTCCTACCTGTACAAAGAAACCTGAAATACAGGAGTAGTCCTCCTACTCGCCCTCATGGCAACAGCCTTCGTAGGCTATGTCCTGCCATGGGGACAAATATCATTCTGAGGGGCCACCGTAATCACCAACCTGTTCTCAGCCCTCCCGTACATCGGACAAACCTTGGTAGAGTGGGCCTGAGGGGGATTTTCAGTAGACAACCCCACCCTAACCCGATTCTTCGCCATCCACTTCCTACTGCCCTTCCTAATCGCAGGAATCACCCTAGTCCACCTAACCTTCCTGCACGAATCGGGCTCAAACAACCCTTTGGGCATTGTGTCAGATTGTGATAAAATCCCGTTCCACCCATACTTTTCCCTCAAAGATGTCCTAGGGTTTATTCTTATACTCACCCCCCTGATAGCATTAGCCCTATTCTCACCAAACCTCCTAGGGGACCCAGAAAACTTCACCCCAGCGAACCCGCTAGTGACCCCACCACACATCAAGCCAGAATGATATTTCCTATTTGCTTACGCCATCCTACGCTCAATCCCGAACAAACTAGGAGGCGTCCTAGCACTAGCCGCCTCTGTACTGATCCTATTCTTAGTCCCCTTCCTTCACAAGTCAAAACAACGAACAATGACATTCCGGCCACTCTCTCAGCTCCTA
>EKA221
AAAAATAATTAACAACTCCCTAATTGACCTACCCGCACCTTCCAACATCTCCGCCTGATGAAACTTCGGGTCCCTCCTCGCCATTTGCCTGGTCACCCAAATTCTTACAGGCCTCCTGCTAGCCATACACTACACCGCAGACACCACCCTCGCCTTCTCCTCAGTGGCTAACACATGTCGAAACGTCCAGTACGGCTGACTCATCCGCAACCTGCACGCCAATGGCGCCTCATTCTTTTTCATCTGCATCTACCTACACATTGGTCGAGGCTTCTACTACGGCTCCTACCTGTACAAAGAAACCTGAAATACAGGAGTAGTCCTCCTACTCGCCCTCATGGCAACAGCCTTCGTAGGCTATGTCCTGCCATGGGGACAAATATCATTCTGAGGGGCCACCGTAATCACCAACCTGTTCTCAGCCCTCCCGTACATCGGACAAACCTTGGTAGAGTGGGCCTGAGGGGGATTTTCAGTAGACAACCCCACCCTAACCCGATTCTTCGCCATCCACTTCCTACTGCCCTTCCTAATCGCAGGAATCACCCTAGTCCACCTAACCTTCCTGCACGAATCGGGCTCAAACAACCCTTTGGGCATTGTGTCAGATTGTGATAAAATCCCGTTCCACCCATACTTTTCCCTCAAAGATGTCCTAGGGTTTATTCTTATACTCACCCCCCTGATAGCATTAGCCCTATTCTCACCAAACCTCCTAGGGGACCCAGAAAACTTCACCCCAGCGAACCCGCTAGTGACCCCACCACACATCAAGCCAGAATGATATTTCCTATTTGCTTACGCCATCCTACGCTCAATCCCGAACAAACTAGGAGGCGTCCTAGCACTAGCCGCCTCTGTACTGATCCTATTCTTAGTCCCCTTCCTTCACAAGTCAAAACAACGAACAATGACATTCCGGCCACTCTCTCAGCTCCTA
>EKA223
AAAAATAATTAACAACTCCCTAATTGACCTACCCGCACCTTCCAACATCTCCGCCTGATGAAACTTCGGGTCCCTCCTCGCCATTTGCCTGGTCACCCAAATTCTTACAGGCCTCCTGCTAGCCATACACTACACCGCAGACACCACCCTCGCCTTCTCCTCAGTGGCTAACACATGTCGAAACGTCCAGTACGGCTGACTCATCCGCAACCTGCACGCCAATGGCGCCTCATTCTTTTTCATCTGCATCTACCTACACATTGGTCGAGGCTTCTACTACGGCTCCTACCTGTACAAAGAAACCTGAAATACAGGAGTAGTCCTCCTACTCGCCCTCATGGCAACAGCCTTCGTAGGCTATGTCCTGCCATGGGGACAAATATCATTCTGAGGGGCCACCGTAATCACCAACCTGTTCTCAGCCCTCCCGTACATCGGACAAACCTTGGTAGAGTGGGCCTGAGGGGGATTTTCAGTAGACAACCCCACCCTAACCCGATTCTTCGCCATCCACTTCCTACTGCCCTTCCTAATCGCAGGAATCACCCTAGTCCACCTAACCTTCCTGCACGAATCGGGCTCAAACAACCCTTTGGGCATTGTGTCAGATTGTGATAAAATCCCGTTCCACCCATACTTTTCCCTCAAAGATGTCCTAGGGTTTATTCTTATACTCACCCCCCTGATAGCATTAGCCCTATTCTCACCAAACCTCCTAGGGGACCCAGAAAACTTCACCCCAGCGAACCCGCTAGTGACCCCACCACACATCAAGCCAGAATGATATTTCCTATTTGCTTACGCCATCCTACGCTCAATCCCGAACAAACTAGGAGGCGTCCTAGCACTAGCCGCCTCTGTACTGATCCTATTCTTAGTCCCCTTCCTTCACAAGTCAAAACAACGAACAATGACATTCCGGCCACTCTCTCAGCTCCTA
>EKA224
AAAAATAATTAACAACTCCCTAATTGACCTACCCGCACCTTCCAACATCTCCGCCTGATGAAACTTCGGGTCCCTCCTCGCCATTTGCCTGGTCACCCAAATTCTTACAGGCCTCCTGCTAGCCATACACTACACCGCAGACACCACCCTCGCCTTCTCCTCAGTGGCTAACACATGTCGAAACGTCCAGTACGGCTGACTCATCCGCAACCTGCACGCCAATGGCGCCTCATTCTTTTTCATCTGCATCTACCTACACATTGGTCGAGGCTTCTACTACGGCTCCTACCTGTACAAAGAAACCTGAAATACAGGAGTAGTCCTCCTACTCGCCCTCATGGCAACAGCCTTCGTAGGCTATGTCCTGCCATGGGGACAAATATCATTCTGAGGGGCCACCGTAATCACCAACCTGTTCTCAGCCCTCCCGTACATCGGACAAACCTTGGTAGAGTGGGCCTGAGGGGGATTTTCAGTAGACAACCCCACCCTAACCCGATTCTTCGCCATCCACTTCCTACTGCCCTTCCTAATCGCAGGAATCACCCTAGTCCACCTAACCTTCCTGCACGAATCGGGCTCAAACAACCCTTTGGGCATTGTGTCAGATTGTGATAAAATCCCGTTCCACCCATACTTTTCCCTCAAAGATGTCCTAGGGTTTATTCTTATACTCACCCCCCTGATAGCATTAGCCCTATTCTCACCAAACCTCCTAGGGGACCCAGAAAACTTCACCCCAGCGAACCCGCTAGTGACCCCACCACACATCAAGCCAGAATGATATTTCCTATTTGCTTACGCCATCCTACGCTCAATCCCGAACAAACTAGGAGGCGTCCTAGCACTAGCCGCCTCTGTACTGATCCTATTCTTAGTCCCCTTCCTTCACAAGTCAAAACAACGAACAATGACATTCCGGCCACTCTCTCAGCTCCTA
>EKA225
AAAAATAATTAACAACTCCCTAATTGACCTACCCGCACCTTCCAACATCTCCGCCTGATGAAACTTCGGGTCCCTCCTCGCCATTTGCCTGGTCACCCAAATTCTTACAGGCCTCCTGCTAGCCATACACTACACCGCAGACACCACCCTCGCCTTCTCCTCAGTGGCTAACACATGTCGAAACGTCCAGTACGGCTGACTCATCCGCAACCTGCACGCCAATGGCGCCTCATTCTTTTTCATCTGCATCTACCTACACATTGGTCGAGGCTTCTACTACGGCTCCTACCTGTACAAAGAAACCTGAAATACAGGAGTAGTCCTCCTACTCGCCCTCATGGCAACAGCCTTCGTAGGCTATGTCCTGCCATGGGGACAAATATCATTCTGAGGGGCCACCGTAATCACCAACCTGTTCTCAGCCCTCCCGTACATCGGACAAACCTTGGTAGAGTGGGCCTGAGGGGGATTTTCAGTAGACAACCCCACCCTAACCCGATTCTTCGCCATCCACTTCCTACTGCCCTTCCTAATCGCAGGAATCACCCTAGTCCACCTAACCTTCCTGCACGAATCGGGCTCAAACAACCCTTTGGGCATTGTGTCAGATTGTGATAAAATCCCGTTCCACCCATACTTTTCCCTCAAAGATGTCCTAGGGTTTATTCTTATACTCACCCCCCTGATAGCATTAGCCCTATTCTCACCAAACCTCCTAGGGGACCCAGAAAACTTCACCCCAGCGAACCCGCTAGTGACCCCACCACACATCAAGCCAGAATGATATTTCCTATTTGCTTACGCCATCCTACGCTCAATCCCGAACAAACTAGGAGGCGTCCTAGCACTAGCCGCCTCTGTACTGATCCTATTCTTAGTCCCCTTCCTTCACAAGTCAAAACAACGAACAATGACATTCCGGCCACTCTCTCAGCTCCTA
>EKA226
AAAAATAATTAACAACTCCCTAATTGACCTACCCGCACCTTCCAACATCTCCGCCTGATGAAACTTCGGGTCCCTCCTCGCCATTTGCCTGGTCACCCAAATTCTTACAGGCCTCCTGCTAGCCATACACTACACCGCAGACACCACCCTCGCCTTCTCCTCAGTGGCTAACACATGTCGAAACGTCCAGTACGGCTGACTCATCCGCAACCTGCACGCCAATGGCGCCTCATTCTTTTTCATCTGCATCTACCTACACATTGGTCGAGGCTTCTACTACGGCTCCTACCTGTACAAAGAAACCTGAAATACAGGAGTAGTCCTCCTACTCGCCCTCATGGCAACAGCCTTCGTAGGCTATGTCCTGCCATGGGGACAAATATCATTCTGAGGGGCCACCGTAATCACCAACCTGTTCTCAGCCCTCCCGTACATCGGACAAACCTTGGTAGAGTGGGCCTGAGGGGGATTTTCAGTAGACAACCCCACCCTAACCCGATTCTTCGCCATCCACTTCCTACTGCCCTTCCTAATCGCAGGAATCACCCTAGTCCACCTAACCTTCCTGCACGAATCGGGCTCAAACAACCCTTTGGGCATTGTGTCAGATTGTGATAAAATCCCGTTCCACCCATACTTTTCCCTCAAAGATGTCCTAGGGTTTATTCTTATACTCACCCCCCTGATAGCATTAGCCCTATTCTCACCAAACCTCCTAGGGGACCCAGAAAACTTCACCCCAGCGAACCCGCTAGTGACCCCACCACACATCAAGCCAGAATGATATTTCCTATTTGCTTACGCCATCCTACGCTCAATCCCGAACAAACTAGGAGGCGTCCTAGCACTAGCCGCCTCTGTACTGATCCTATTCTTAGTCCCCTTCCTTCACAAGTCAAAACAACGAACAATGACATTCCGGCCACTCTCTCAGCTCCTA
>EKA227
AAAAATAATTAACAACTCCCTAATTGACCTACCCGCACCTTCCAACATCTCCGCCTGATGAAACTTCGGGTCCCTCCTCGCCATTTGCCTGGTCACCCAAATTCTTACAGGCCTCCTGCTAGCCATACACTACACCGCAGACACCACCCTCGCCTTCTCCTCAGTGGCTAACACATGTCGAAACGTCCAGTACGGCTGACTCATCCGCAACCTGCACGCCAATGGCGCCTCATTCTTTTTCATCTGCATCTACCTACACATTGGTCGAGGCTTCTACTACGGCTCCTACCTGTACAAAGAAACCTGAAATACAGGAGTAGTCCTCCTACTCGCCCTCATGGCAACAGCCTTCGTAGGCTATGTCCTGCCATGGGGACAAATATCATTCTGAGGGGCCACCGTAATCACCAACCTGTTCTCAGCCCTCCCGTACATCGGACAAACCTTGGTAGAGTGGGCCTGAGGGGGATTTTCAGTAGACAACCCCACCCTAACCCGATTCTTCGCCATCCACTTCCTACTGCCCTTCCTAATCGCAGGAATCACCCTAGTCCACCTAACCTTCCTGCACGAATCGGGCTCAAACAACCCTTTGGGCATTGTGTCAGATTGTGATAAAATCCCGTTCCACCCATACTTTTCCCTCAAAGATGTCCTAGGGTTTATTCTTATACTCACCCCCCTGATAGCATTAGCCCTATTCTCACCAAACCTCCTAGGGGACCCAGAAAACTTCACCCCAGCGAACCCGCTAGTGACCCCACCACACATCAAGCCAGAATGATATTTCCTATTTGCTTACGCCATCCTACGCTCAATCCCGAACAAACTAGGAGGCGTCCTAGCACTAGCCGCCTCTGTACTGATCCTATTCTTAGTCCCCTTCCTTCACAAGTCAAAACAACGAACAATGACATTCCGGCCACTCTCTCAGCTCCTA
>EKA228
AAAAATAATTAACAACTCCCTAATTGACCTACCCGCACCTTCCAACATCTCCGCCTGATGAAACTTCGGGTCCCTCCTCGCCATTTGCCTGGTCACCCAAATTCTTACAGGCCTCCTGCTAGCCATACACTACACCGCAGACACCACCCTCGCCTTCTCCTCAGTGGCTAACACATGTCGAAACGTCCAGTACGGCTGACTCATCCGCAACCTGCACGCCAATGGCGCCTCATTCTTTTTCATCTGCATCTACCTACACATTGGTCGAGGCTTCTACTACGGCTCCTACCTGTACAAAGAAACCTGAAATACAGGAGTAGTCCTCCTACTCGCCCTCATGGCAACAGCCTTCGTAGGCTATGTCCTGCCATGGGGACAAATATCATTCTGAGGGGCCACCGTAATCACCAACCTGTTCTCAGCCCTCCCGTACATCGGACAAACCTTGGTAGAGTGGGCCTGAGGGGGATTTTCAGTAGACAACCCCACCCTAACCCGATTCTTCGCCATCCACTTCCTACTGCCCTTCCTAATCGCAGGAATCACCCTAGTCCACCTAACCTTCCTGCACGAATCGGGCTCAAACAACCCTTTGGGCATTGTGTCAGATTGTGATAAAATCCCGTTCCACCCATACTTTTCCCTCAAAGATGTCCTAGGGTTTATTCTTATACTCACCCCCCTGATAGCATTAGCCCTATTCTCACCAAACCTCCTAGGGGACCCAGAAAACTTCACCCCAGCGAACCCGCTAGTGACCCCACCACACATCAAGCCAGAATGATATTTCCTATTTGCTTACGCCATCCTACGCTCAATCCCGAACAAACTAGGAGGCGTCCTAGCACTAGCCGCCTCTGTACTGATCCTATTCTTAGTCCCCTTCCTTCACAAGTCAAAACAACGAACAATGACATTCCGGCCACTCTCTCAGCTCCTA
>EKA229
AAAAATAATTAACAACTCCCTAATTGACCTACCCGCACCTTCCAACATCTCCGCCTGATGAAACTTCGGGTCCCTCCTCGCCATTTGCCTGGTCACCCAAATTCTTACAGGCCTCCTGCTAGCCATACACTACACCGCAGACACCACCCTCGCCTTCTCCTCAGTGGCTAACACATGTCGAAACGTCCAGTACGGCTGACTCATCCGCAACCTGCACGCCAATGGCGCCTCATTCTTTTTCATCTGCATCTACCTACACATTGGTCGAGGCTTCTACTACGGCTCCTACCTGTACAAAGAAACCTGAAATACAGGAGTAGTCCTCCTACTCGCCCTCATGGCAACAGCCTTCGTAGGCTATGTCCTGCCATGGGGACAAATATCATTCTGAGGGGCCACCGTAATCACCAACCTGTTCTCAGCCCTCCCGTACATCGGACAAACCTTGGTAGAGTGGGCCTGAGGGGGATTTTCAGTAGACAACCCCACCCTAACCCGATTCTTCGCCATCCACTTCCTACTGCCCTTCCTAATCGCAGGAATCACCCTAGTCCACCTAACCTTCCTGCACGAATCGGGCTCAAACAACCCTTTGGGCATTGTGTCAGATTGTGATAAAATCCCGTTCCACCCATACTTTTCCCTCAAAGATGTCCTAGGGTTTATTCTTATACTCACCCCCCTGATAGCATTAGCCCTATTCTCACCAAACCTCCTAGGGGACCCAGAAAACTTCACCCCAGCGAACCCGCTAGTGACCCCACCACACATCAAGCCAGAATGATATTTCCTATTTGCTTACGCCATCCTACGCTCAATCCCGAACAAACTAGGAGGCGTCCTAGCACTAGCCGCCTCTGTACTGATCCTATTCTTAGTCCCCTTCCTTCACAAGTCAAAACAACGAACAATGACATTCCGGCCACTCTCTCAGCTCCTA
>EKA230
AAAAATAATTAACAACTCCCTAATTGACCTACCCGCACCTTCCAACATCTCCGCCTGATGAAACTTCGGGTCCCTCCTCGCCATTTGCCTGGTCACCCAAATTCTTACAGGCCTCCTGCTAGCCATACACTACACCGCAGACACCACCCTCGCCTTCTCCTCAGTGGCTAACACATGTCGAAACGTCCAGTACGGCTGACTCATCCGCAACCTGCACGCCAATGGCGCCTCATTCTTTTTCATCTGCATCTACCTACACATTGGTCGAGGCTTCTACTACGGCTCCTACCTGTACAAAGAAACCTGAAATACAGGAGTAGTCCTCCTACTCGCCCTCATGGCAACAGCCTTCGTAGGCTATGTCCTGCCATGGGGACAAATATCATTCTGAGGGGCCACCGTAATCACCAACCTGTTCTCAGCCCTCCCGTACATCGGACAAACCTTGGTAGAGTGGGCCTGAGGGGGATTTTCAGTAGACAACCCCACCCTAACCCGATTCTTCGCCATCCACTTCCTACTGCCCTTCCTAATCGCAGGAATCACCCTAGTCCACCTAACCTTCCTGCACGAATCGGGCTCAAACAACCCTTTGGGCATTGTGTCAGATTGTGATAAAATCCCGTTCCACCCATACTTTTCCCTCAAAGATGTCCTAGGGTTTATTCTTATACTCACCCCCCTGATAGCATTAGCCCTATTCTCACCAAACCTCCTAGGGGACCCAGAAAACTTCACCCCAGCGAACCCGCTAGTGACCCCACCACACATCAAGCCAGAATGATATTTCCTATTTGCTTACGCCATCCTACGCTCAATCCCGAACAAACTAGGAGGCGTCCTAGCACTAGCCGCCTCTGTACTGATCCTATTCTTAGTCCCCTTCCTTCACAAGTCAAAACAACGAACAATGACATTCCGGCCACTCTCTCAGCTCCTA
>EKA231
AAAAATAATTAACAACTCCCTAATTGACCTACCCGCACCTTCCAACATCTCCGCCTGATGAAACTTCGGGTCCCTCCTCGCCATTTGCCTGGTCACCCAAATTCTTACAGGCCTCCTGCTAGCCATACACTACACCGCAGACACCACCCTCGCCTTCTCCTCAGTGGCTAACACATGTCGAAACGTCCAGTACGGCTGACTCATCCGCAACCTGCACGCCAATGGCGCCTCATTCTTTTTCATCTGCATCTACCTACACATTGGTCGAGGCTTCTACTACGGCTCCTACCTGTACAAAGAAACCTGAAATACAGGAGTAGTCCTCCTACTCGCCCTCATGGCAACAGCCTTCGTAGGCTATGTCCTGCCATGGGGACAAATATCATTCTGAGGGGCCACCGTAATCACCAACCTGTTCTCAGCCCTCCCGTACATCGGACAAACCTTGGTAGAGTGGGCCTGAGGGGGATTTTCAGTAGACAACCCCACCCTAACCCGATTCTTCGCCATCCACTTCCTACTGCCCTTCCTAATCGCAGGAATCACCCTAGTCCACCTAACCTTCCTGCACGAATCGGGCTCAAACAACCCTTTGGGCATTGTGTCAGATTGTGATAAAATCCCGTTCCACCCATACTTTTCCCTCAAAGATGTCCTAGGGTTTATTCTTATACTCACCCCCCTGATAGCATTAGCCCTATTCTCACCAAACCTCCTAGGGGACCCAGAAAACTTCACCCCAGCGAACCCGCTAGTGACCCCACCACACATCAAGCCAGAATGATATTTCCTATTTGCTTACGCCATCCTACGCTCAATCCCGAACAAACTAGGAGGCGTCCTAGCACTAGCCGCCTCTGTACTGATCCTATTCTTAGTCCCCTTCCTTCACAAGTCAAAACAACGAACAATGACATTCCGGCCACTCTCTCAGCTCCTA
>EKB233
AAAAATAATTAACAACTCCCTAATTGACCTACCCGCACCTTCCAACATCTCCGCCTGATGAAACTTCGGGTCCCTCCTCGCCATTTGCCTGGTCACCCAAATTCTTACAGGCCTCCTGCTAGCCATACACTACACCGCAGACACCACCCTCGCCTTCTCCTCAGTGGCTAACACATGTCGAAACGTCCAGTACGGCTGACTCATCCGCAACCTGCACGCCAATGGCGCCTCATTCTTTTTCATCTGCATCTACCTACACATTGGTCGAGGCTTCTACTACGGCTCCTACCTGTACAAAGAAACCTGAAATACAGGAGTAGTCCTCCTACTCGCCCTCATGGCAACAGCCTTCGTAGGCTATGTCCTGCCATGGGGACAAATATCATTCTGAGGGGCCACCGTAATCACCAACCTGTTCTCAGCCCTCCCGTACATCGGACAAACCTTGGTAGAGTGGGCCTGAGGGGGATTTTCAGTAGACAACCCCACCCTAACCCGATTCTTCGCCATCCACTTCCTACTGCCCTTCCTAATCGCAGGAATCACCCTAGTCCACCTAACCTTCCTGCACGAATCGGGCTCAAACAACCCTTTGGGCATTGTGTCAGATTGTGATAAAATCCCGTTCCACCCATACTTTTCCCTCAAAGATGTCCTAGGGTTTATTCTTATACTCACCCCCCTGATAGCATTAGCCCTATTCTCACCAAACCTCCTAGGGGACCCAGAAAACTTCACCCCAGCGAACCCGCTAGTGACCCCACCACACATCAAGCCAGAATGATATTTCCTATTTGCTTACGCCATCCTACGCTCAATCCCGAACAAACTAGGAGGCGTCCTAGCACTAGCCGCCTCTGTACTGATCCTATTCTTAGTCCCCTTCCTTCACAAGTCAAAACAACGAACAATGACATTCCGGCCACTCTCTCAGCTCCTA
>EKB235
AAAAATAATTAACAACTCCCTAATTGACCTACCCGCACCTTCCAACATCTCCGCCTGATGAAACTTCGGGTCCCTCCTCGCCATTTGCCTGGTCACCCAAATTCTTACAGGCCTCCTGCTAGCCATACACTACACCGCAGACACCACCCTCGCCTTCTCCTCAGTGGCTAACACATGTCGAAACGTCCAGTACGGCTGACTCATCCGCAACCTGCACGCCAATGGCGCCTCATTCTTTTTCATCTGCATCTACCTACACATTGGTCGAGGCTTCTACTACGGCTCCTACCTGTACAAAGAAACCTGAAATACAGGAGTAGTCCTCCTACTCGCCCTCATGGCAACAGCCTTCGTAGGCTATGTCCTGCCATGGGGACAAATATCATTCTGAGGGGCCACCGTAATCACCAACCTGTTCTCAGCCCTCCCGTACATCGGACAAACCTTGGTAGAGTGGGCCTGAGGGGGATTTTCAGTAGACAACCCCACCCTAACCCGATTCTTCGCCATCCACTTCCTACTGCCCTTCCTAATCGCAGGAATCACCCTAGTCCACCTAACCTTCCTGCACGAATCGGGCTCAAACAACCCTTTGGGCATTGTGTCAGATTGTGATAAAATCCCGTTCCACCCATACTTTTCCCTCAAAGATGTCCTAGGGTTTATTCTTATACTCACCCCCCTGATAGCATTAGCCCTATTCTCACCAAACCTCCTAGGGGACCCAGAAAACTTCACCCCAGCGAACCCGCTAGTGACCCCACCACACATCAAGCCAGAATGATATTTCCTATTTGCTTACGCCATCCTACGCTCAATCCCGAACAAACTAGGAGGCGTCCTAGCACTAGCCGCCTCTGTACTGATCCTATTCTTAGTCCCCTTCCTTCACAAGTCAAAACAACGAACAATGACATTCCGGCCACTCTCTCAGCTCCTA
>EKB237
AAAAATAATTAACAACTCCCTAATTGACCTACCCGCACCTTCCAACATCTCCGCCTGATGAAACTTCGGGTCCCTCCTCGCCATTTGCCTGGTCACCCAAATTCTTACAGGCCTCCTGCTAGCCATACACTACACCGCAGACACCACCCTCGCCTTCTCCTCAGTGGCTAACACATGTCGAAACGTCCAGTACGGCTGACTCATCCGCAACCTGCACGCCAATGGCGCCTCATTCTTTTTCATCTGCATCTACCTACACATTGGTCGAGGCTTCTACTACGGCTCCTACCTGTACAAAGAAACCTGAAATACAGGAGTAGTCCTCCTACTCGCCCTCATGGCAACAGCCTTCGTAGGCTATGTCCTGCCATGGGGACAAATATCATTCTGAGGGGCCACCGTAATCACCAACCTGTTCTCAGCCCTCCCGTACATCGGACAAACCTTGGTAGAGTGGGCCTGAGGGGGATTTTCAGTAGACAACCCCACCCTAACCCGATTCTTCGCCATCCACTTCCTACTGCCCTTCCTAATCGCAGGAATCACCCTAGTCCACCTAACCTTCCTGCACGAATCGGGCTCAAACAACCCTTTGGGCATTGTGTCAGATTGTGATAAAATCCCGTTCCACCCATACTTTTCCCTCAAAGATGTCCTAGGGTTTATTCTTATACTCACCCCCCTGATAGCATTAGCCCTATTCTCACCAAACCTCCTAGGGGACCCAGAAAACTTCACCCCAGCGAACCCGCTAGTGACCCCACCACACATCAAGCCAGAATGATATTTCCTATTTGCTTACGCCATCCTACGCTCAATCCCGAACAAACTAGGAGGCGTCCTAGCACTAGCCGCCTCTGTACTGATCCTATTCTTAGTCCCCTTCCTTCACAAGTCAAAACAACGAACAATGACATTCCGGCCACTCTCTCAGCTCCTA
>EKB238
AAAAATAATCAACAACTCCCTAATCGACCTTCCCGCACCCTCTAATATCTCTGCCTGATGAAACTTCGGATCTCTGCTCGCCATCTGCCTGGCCACACAAATCCTCACAGGCCTCCTACTGGCTATGCACTACACCGCAGACACATCCCTTGCTTTCTCCTCAGTAGCCAACACATGCCGAAACGTCCAATATGGCTGACTCATCCGCAACCTCCACGCCAATGGCGCCTCATTCTTCTTCATCTGCATCTACCTGCACATCGGACGAGGCTTCTACTACGGCTCCTACCTGTATAAAGAAACTTGAAATACAGGAGTAATCCTACTGCTCACTCTTATAGCAACTGCCTTCGTAGGTTATGTCCTGCCATGAGGACAAATATCGTTCTGAGGAGCTACCGTAATTACCAACTTATTTTCAGCCCTCCCATACATCGGACAGACCCTGGTAGAATGAGCCTGAGGAGGATTCTCAGTGGATAACCCAACCCTAACCCGATTCTTCGCCATTCACTTCCTACTACCCTTTTTAATCGCAGGAATCACCCTAGTCCACTTAACCTTCCTACACGAATCAGGCTCAAACAACCCCCTAGGTCTTGTATCAGACTGTGACAAAATCCCATTCCACCCCTACTTCTCCTTTAAGGACATCCTAGGATTTATCCTCATGCTTACCCCCCTCATAGCACTAGCCCTATTCTCACCTAACCTTCTAGGGGACCCAGAAAACTTCACCCCCGCAAACCCCCTAGTAACCCCACCACACATTAAACCAGAATGATACTTCCTATTCGCCTACGCCATCCTGCGGTCAATCCCAAACAAACTAGGAGGCGTCCTAGCACTAGCCGCCTCCGTCCTAATCCTATTCCTGGTCCCCTTCCTCCACAAATCAAAACAACGAACAATAACATTCCGGCCGCTCTCCCAACTCCTA
>EKB244
AAAAATAATTAACAACTCCCTAATTGACCTACCCGCACCTTCCAACATCTCCGCCTGATGAAACTTCGGGTCCCTCCTCGCCATTTGCCTGGTCACCCAAATTCTTACAGGCCTCCTGCTAGCCATACACTACACCGCAGACACCACCCTCGCCTTCTCCTCAGTGGCTAACACATGTCGAAACGTCCAGTACGGCTGACTCATCCGCAACCTGCACGCCAATGGCGCCTCATTCTTTTTCATCTGCATCTACCTACACATTGGTCGAGGCTTCTACTACGGCTCCTACCTGTACAAAGAAACCTGAAATACAGGAGTAGTCCTCCTACTCGCCCTCATGGCAACAGCCTTCGTAGGCTATGTCCTGCCATGGGGACAAATATCATTCTGAGGGGCCACCGTAATCACCAACCTGTTCTCAGCCCTCCCGTACATCGGACAAACCTTGGTAGAGTGGGCCTGAGGGGGATTTTCAGTAGACAACCCCACCCTAACCCGATTCTTCGCCATCCACTTCCTACTGCCCTTCCTAATCGCAGGAATCACCCTAGTCCACCTAACCTTCCTGCACGAATCGGGCTCAAACAACCCTTTGGGCATTGTGTCAGATTGTGATAAAATCCCGTTCCACCCATACTTTTCCCTCAAAGATGTCCTAGGGTTTATTCTTATACTCACCCCCCTGATAGCATTAGCCCTATTCTCACCAAACCTCCTAGGGGACCCAGAAAACTTCACCCCAGCGAACCCGCTAGTGACCCCACCACACATCAAGCCAGAATGATATTTCCTATTTGCTTACGCCATCCTACGCTCAATCCCGAACAAACTAGGAGGCGTCCTAGCACTAGCCGCCTCTGTACTGATCCTATTCTTAGTCCCCTTCCTTCACAAGTCAAAACAACGAACAATGACATTCCGGCCACTCTCTCAGCTCCTA
>EKB248
AAAAATAATTAACAACTCCCTAATTGACCTACCCGCACCTTCCAACATCTCCGCCTGATGAAACTTCGGGTCCCTCCTCGCCATTTGCCTGGTCACCCAAATTCTTACAGGCCTCCTGCTAGCCATACACTACACCGCAGACACCACCCTCGCCTTCTCCTCAGTGGCTAACACATGTCGAAACGTCCAGTACGGCTGACTCATCCGCAACCTGCACGCCAATGGCGCCTCATTCTTTTTCATCTGCATCTACCTACACATTGGTCGAGGCTTCTACTACGGCTCCTACCTGTACAAAGAAACCTGAAATACAGGAGTAGTCCTCCTACTCGCCCTCATGGCAACAGCCTTCGTAGGCTATGTCCTGCCATGGGGACAAATATCATTCTGAGGGGCCACCGTAATCACCAACCTGTTCTCAGCCCTCCCGTACATCGGACAAACCTTGGTAGAGTGGGCCTGAGGGGGATTTTCAGTAGACAACCCCACCCTAACCCGATTCTTCGCCATCCACTTCCTACTGCCCTTCCTAATCGCAGGAATCACCCTAGTCCACCTAACCTTCCTGCACGAATCGGGCTCAAACAACCCTTTGGGCATTGTGTCAGATTGTGATAAAATCCCGTTCCACCCATACTTTTCCCTCAAAGATGTCCTAGGGTTTATTCTTATACTCACCCCCCTGATAGCATTAGCCCTATTCTCACCAAACCTCCTAGGGGACCCAGAAAACTTCACCCCAGCGAACCCGCTAGTGACCCCACCACACATCAAGCCAGAATGATATTTCCTATTTGCTTACGCCATCCTACGCTCAATCCCGAACAAACTAGGAGGCGTCCTAGCACTAGCCGCCTCTGTACTGATCCTATTCTTAGTCCCCTTCCTTCACAAGTCAAAACAACGAACAATGACATTCCGGCCACTCTCTCAGCTCCTA
>EKB250
AAAAATAATTAACAACTCCCTAATTGACCTACCCGCACCTTCCAACATCTCCGCCTGATGAAACTTCGGGTCCCTCCTCGCCATTTGCCTGGTCACCCAAATTCTTACAGGCCTCCTGCTAGCCATACACTACACCGCAGACACCACCCTCGCCTTCTCCTCAGTGGCTAACACATGTCGAAACGTCCAGTACGGCTGACTCATCCGCAACCTGCACGCCAATGGCGCCTCATTCTTTTTCATCTGCATCTACCTACACATTGGTCGAGGCTTCTACTACGGCTCCTACCTGTACAAAGAAACCTGAAATACAGGAGTAGTCCTCCTACTCGCCCTCATGGCAACAGCCTTCGTAGGCTATGTCCTGCCATGGGGACAAATATCATTCTGAGGGGCCACCGTAATCACCAACCTGTTCTCAGCCCTCCCGTACATCGGACAAACCTTGGTAGAGTGGGCCTGAGGGGGATTTTCAGTAGACAACCCCACCCTAACCCGATTCTTCGCCATCCACTTCCTACTGCCCTTCCTAATCGCAGGAATCACCCTAGTCCACCTAACCTTCCTGCACGAATCGGGCTCAAACAACCCTTTGGGCATTGTGTCAGATTGTGATAAAATCCCGTTCCACCCATACTTTTCCCTCAAAGATGTCCTAGGGTTTATTCTTATACTCACCCCCCTGATAGCATTAGCCCTATTCTCACCAAACCTCCTAGGGGACCCAGAAAACTTCACCCCAGCGAACCCGCTAGTGACCCCACCACACATCAAGCCAGAATGATATTTCCTATTTGCTTACGCCATCCTACGCTCAATCCCGAACAAACTAGGAGGCGTCCTAGCACTAGCCGCCTCTGTACTGATCCTATTCTTAGTCCCCTTCCTTCACAAGTCAAAACAACGAACAATGACATTCCGGCCACTCTCTCAGCTCCTA
>EKB251
AAAAATAATTAACAACTCCCTAATTGACCTACCCGCACCTTCCAACATCTCCGCCTGATGAAACTTCGGGTCCCTCCTCGCCATTTGCCTGGTCACCCAAATTCTTACAGGCCTCCTGCTAGCCATACACTACACCGCAGACACCACCCTCGCCTTCTCCTCAGTGGCTAACACATGTCGAAACGTCCAGTACGGCTGACTCATCCGCAACCTGCACGCCAATGGCGCCTCATTCTTTTTCATCTGCATCTACCTACACATTGGTCGAGGCTTCTACTACGGCTCCTACCTGTACAAAGAAACCTGAAATACAGGAGTAGTCCTCCTACTCGCCCTCATGGCAACAGCCTTCGTAGGCTATGTCCTGCCATGGGGACAAATATCATTCTGAGGGGCCACCGTAATCACCAACCTGTTCTCAGCCCTCCCGTACATCGGACAAACCTTGGTAGAGTGGGCCTGAGGGGGATTTTCAGTAGACAACCCCACCCTAACCCGATTCTTCGCCATCCACTTCCTACTGCCCTTCCTAATCGCAGGAATCACCCTAGTCCACCTAACCTTCCTGCACGAATCGGGCTCAAACAACCCTTTGGGCATTGTGTCAGATTGTGATAAAATCCCGTTCCACCCATACTTTTCCCTCAAAGATGTCCTAGGGTTTATTCTTATACTCACCCCCCTGATAGCATTAGCCCTATTCTCACCAAACCTCCTAGGGGACCCAGAAAACTTCACCCCAGCGAACCCGCTAGTGACCCCACCACACATCAAGCCAGAATGATATTTCCTATTTGCTTACGCCATCCTACGCTCAATCCCGAACAAACTAGGAGGCGTCCTAGCACTAGCCGCCTCTGTACTGATCCTATTCTTAGTCCCCTTCCTTCACAAGTCAAAACAACGAACAATGACATTCCGGCCACTCTCTCAGCTCCTA
>EKB252
AAAAATAATTAACAACTCCCTAATTGACCTACCCGCACCTTCCAACATCTCCGCCTGATGAAACTTCGGGTCCCTCCTCGCCATTTGCCTGGTCACCCAAATTCTTACAGGCCTCCTGCTAGCCATACACTACACCGCAGACACCACCCTCGCCTTCTCCTCAGTGGCTAACACATGTCGAAACGTCCAGTACGGCTGACTCATCCGCAACCTGCACGCCAATGGCGCCTCATTCTTTTTCATCTGCATCTACCTACACATTGGTCGAGGCTTCTACTACGGCTCCTACCTGTACAAAGAAACCTGAAATACAGGAGTAGTCCTCCTACTCGCCCTCATGGCAACAGCCTTCGTAGGCTATGTCCTGCCATGGGGACAAATATCATTCTGAGGGGCCACCGTAATCACCAACCTGTTCTCAGCCCTCCCGTACATCGGACAAACCTTGGTAGAGTGGGCCTGAGGGGGATTTTCAGTAGACAACCCCACCCTAACCCGATTCTTCGCCATCCACTTCCTACTGCCCTTCCTAATCGCAGGAATCACCCTAGTCCACCTAACCTTCCTGCACGAATCGGGCTCAAACAACCCTTTGGGCATTGTGTCAGATTGTGATAAAATCCCGTTCCACCCATACTTTTCCCTCAAAGATGTCCTAGGGTTTATTCTTATACTCACCCCCCTGATAGCATTAGCCCTATTCTCACCAAACCTCCTAGGGGACCCAGAAAACTTCACCCCAGCGAACCCGCTAGTGACCCCACCACACATCAAGCCAGAATGATATTTCCTATTTGCTTACGCCATCCTACGCTCAATCCCGAACAAACTAGGAGGCGTCCTAGCACTAGCCGCCTCTGTACTGATCCTATTCTTAGTCCCCTTCCTTCACAAGTCAAAACAACGAACAATGACATTCCGGCCACTCTCTCAGCTCCTA
>EKB253
AAAAATAATTAACAACTCCCTAATTGACCTACCCGCACCTTCCAACATCTCCGCCTGATGAAACTTCGGGTCCCTCCTCGCCATTTGCCTGGTCACCCAAATTCTTACAGGCCTCCTGCTAGCCATACACTACACCGCAGACACCACCCTCGCCTTCTCCTCAGTGGCTAACACATGTCGAAACGTCCAGTACGGCTGACTCATCCGCAACCTGCACGCCAATGGCGCCTCATTCTTTTTCATCTGCATCTACCTACACATTGGTCGAGGCTTCTACTACGGCTCCTACCTGTACAAAGAAACCTGAAATACAGGAGTAGTCCTCCTACTCGCCCTCATGGCAACAGCCTTCGTAGGCTATGTCCTGCCATGGGGACAAATATCATTCTGAGGGGCCACCGTAATCACCAACCTGTTCTCAGCCCTCCCGTACATCGGACAAACCTTGGTAGAGTGGGCCTGAGGGGGATTTTCAGTAGACAACCCCACCCTAACCCGATTCTTCGCCATCCACTTCCTACTGCCCTTCCTAATCGCAGGAATCACCCTAGTCCACCTAACCTTCCTGCACGAATCGGGCTCAAACAACCCTTTGGGCATTGTGTCAGATTGTGATAAAATCCCGTTCCACCCATACTTTTCCCTCAAAGATGTCCTAGGGTTTATTCTTATACTCACCCCCCTGATAGCATTAGCCCTATTCTCACCAAACCTCCTAGGGGACCCAGAAAACTTCACCCCAGCGAACCCGCTAGTGACCCCACCACACATCAAGCCAGAATGATATTTCCTATTTGCTTACGCCATCCTACGCTCAATCCCGAACAAACTAGGAGGCGTCCTAGCACTAGCCGCCTCTGTACTGATCCTATTCTTAGTCCCCTTCCTTCACAAGTCAAAACAACGAACAATGACATTCCGGCCACTCTCTCAGCTCCTA
>EKB256
AAAAATAATTAACAACTCCCTAATTGACCTACCCGCACCTTCCAACATCTCCGCCTGATGAAACTTCGGGTCCCTCCTCGCCATTTGCCTGGTCACCCAAATTCTTACAGGCCTCCTGCTAGCCATACACTACACCGCAGACACCACCCTCGCCTTCTCCTCAGTGGCTAACACATGTCGAAACGTCCAGTACGGCTGACTCATCCGCAACCTGCACGCCAATGGCGCCTCATTCTTTTTCATCTGCATCTACCTACACATTGGTCGAGGCTTCTACTACGGCTCCTACCTGTACAAAGAAACCTGAAATACAGGAGTAGTCCTCCTACTCGCCCTCATGGCAACAGCCTTCGTAGGCTATGTCCTGCCATGGGGACAAATATCATTCTGAGGGGCCACCGTAATCACCAACCTGTTCTCAGCCCTCCCGTACATCGGACAAACCTTGGTAGAGTGGGCCTGAGGGGGATTTTCAGTAGACAACCCCACCCTAACCCGATTCTTCGCCATCCACTTCCTACTGCCCTTCCTAATCGCAGGAATCACCCTAGTCCACCTAACCTTCCTGCACGAATCGGGCTCAAACAACCCTTTGGGCATTGTGTCAGATTGTGATAAAATCCCGTTCCACCCATACTTTTCCCTCAAAGATGTCCTAGGGTTTATTCTTATACTCACCCCCCTGATAGCATTAGCCCTATTCTCACCAAACCTCCTAGGGGACCCAGAAAACTTCACCCCAGCGAACCCGCTAGTGACCCCACCACACATCAAGCCAGAATGATATTTCCTATTTGCTTACGCCATCCTACGCTCAATCCCGAACAAACTAGGAGGCGTCCTAGCACTAGCCGCCTCTGTACTGATCCTATTCTTAGTCCCCTTCCTTCACAAGTCAAAACAACGAACAATGACATTCCGGCCACTCTCTCAGCTCCTA
>EKB257
AAAAATAATTAACAACTCCCTAATTGACCTACCCGCACCTTCCAACATCTCCGCCTGATGAAACTTCGGGTCCCTCCTCGCCATTTGCCTGGTCACCCAAATTCTTACAGGCCTCCTGCTAGCCATACACTACACCGCAGACACCACCCTCGCCTTCTCCTCAGTGGCTAACACATGTCGAAACGTCCAGTACGGCTGACTCATCCGCAACCTGCACGCCAATGGCGCCTCATTCTTTTTCATCTGCATCTACCTACACATTGGTCGAGGCTTCTACTACGGCTCCTACCTGTACAAAGAAACCTGAAATACAGGAGTAGTCCTCCTACTCGCCCTCATGGCAACAGCCTTCGTAGGCTATGTCCTGCCATGGGGACAAATATCATTCTGAGGGGCCACCGTAATCACCAACCTGTTCTCAGCCCTCCCGTACATCGGACAAACCTTGGTAGAGTGGGCCTGAGGGGGATTTTCAGTAGACAACCCCACCCTAACCCGATTCTTCGCCATCCACTTCCTACTGCCCTTCCTAATCGCAGGAATCACCCTAGTCCACCTAACCTTCCTGCACGAATCGGGCTCAAACAACCCTTTGGGCATTGTGTCAGATTGTGATAAAATCCCGTTCCACCCATACTTTTCCCTCAAAGATGTCCTAGGGTTTATTCTTATACTCACCCCCCTGATAGCATTAGCCCTATTCTCACCAAACCTCCTAGGGGACCCAGAAAACTTCACCCCAGCGAACCCGCTAGTGACCCCACCACACATCAAGCCAGAATGATATTTCCTATTTGCTTACGCCATCCTACGCTCAATCCCGAACAAACTAGGAGGCGTCCTAGCACTAGCCGCCTCTGTACTGATCCTATTCTTAGTCCCCTTCCTTCACAAGTCAAAACAACGAACAATGACATTCCGGCCACTCTCTCAGCTCCTA
>EKB258
AAAAATAATTAACAACTCCCTAATTGACCTACCCGCACCTTCCAACATCTCCGCCTGATGAAACTTCGGGTCCCTCCTCGCCATTTGCCTGGTCACCCAAATTCTTACAGGCCTCCTGCTAGCCATACACTACACCGCAGACACCACCCTCGCCTTCTCCTCAGTGGCTAACACATGTCGAAACGTCCAGTACGGCTGACTCATCCGCAACCTGCACGCCAATGGCGCCTCATTCTTTTTCATCTGCATCTACCTACACATTGGTCGAGGCTTCTACTACGGCTCCTACCTGTACAAAGAAACCTGAAATACAGGAGTAGTCCTCCTACTCGCCCTCATGGCAACAGCCTTCGTAGGCTATGTCCTGCCATGGGGACAAATATCATTCTGAGGGGCCACCGTAATCACCAACCTGTTCTCAGCCCTCCCGTACATCGGACAAACCTTGGTAGAGTGGGCCTGAGGGGGATTTTCAGTAGACAACCCCACCCTAACCCGATTCTTCGCCATCCACTTCCTACTGCCCTTCCTAATCGCAGGAATCACCCTAGTCCACCTAACCTTCCTGCACGAATCGGGCTCAAACAACCCTTTGGGCATTGTGTCAGATTGTGATAAAATCCCGTTCCACCCATACTTTTCCCTCAAAGATGTCCTAGGGTTTATTCTTATACTCACCCCCCTGATAGCATTAGCCCTATTCTCACCAAACCTCCTAGGGGACCCAGAAAACTTCACCCCAGCGAACCCGCTAGTGACCCCACCACACATCAAGCCAGAATGATATTTCCTATTTGCTTACGCCATCCTACGCTCAATCCCGAACAAACTAGGAGGCGTCCTAGCACTAGCCGCCTCTGTACTGATCCTATTCTTAGTCCCCTTCCTTCACAAGTCAAAACAACGAACAATGACATTCCGGCCACTCTCTCAGCTCCTA
>EKB260
AAAAATAATTAACAACTCCCTAATTGACCTACCCGCACCTTCCAACATCTCCGCCTGATGAAACTTCGGGTCCCTCCTCGCCATTTGCCTGGTCACCCAAATTCTTACAGGCCTCCTGCTAGCCATACACTACACCGCAGACACCACCCTCGCCTTCTCCTCAGTGGCTAACACATGTCGAAACGTCCAGTACGGCTGACTCATCCGCAACCTGCACGCCAATGGCGCCTCATTCTTTTTCATCTGCATCTACCTACACATTGGTCGAGGCTTCTACTACGGCTCCTACCTGTACAAAGAAACCTGAAATACAGGAGTAGTCCTCCTACTCGCCCTCATGGCAACAGCCTTCGTAGGCTATGTCCTGCCATGGGGACAAATATCATTCTGAGGGGCCACCGTAATCACCAACCTGTTCTCAGCCCTCCCGTACATCGGACAAACCTTGGTAGAGTGGGCCTGAGGGGGATTTTCAGTAGACAACCCCACCCTAACCCGATTCTTCGCCATCCACTTCCTACTGCCCTTCCTAATCGCAGGAATCACCCTAGTCCACCTAACCTTCCTGCACGAATCGGGCTCAAACAACCCTTTGGGCATTGTGTCAGATTGTGATAAAATCCCGTTCCACCCATACTTTTCCCTCAAAGATGTCCTAGGGTTTATTCTTATACTCACCCCCCTGATAGCATTAGCCCTATTCTCACCAAACCTCCTAGGGGACCCAGAAAACTTCACCCCAGCGAACCCGCTAGTGACCCCACCACACATCAAGCCAGAATGATATTTCCTATTTGCTTACGCCATCCTACGCTCAATCCCGAACAAACTAGGAGGCGTCCTAGCACTAGCCGCCTCTGTACTGATCCTATTCTTAGTCCCCTTCCTTCACAAGTCAAAACAACGAACAATGACATTCCGGCCACTCTCTCAGCTCCTA
>EKB261
AAAAATAATTAACAACTCCCTAATTGACCTACCCGCACCTTCCAACATCTCCGCCTGATGAAACTTCGGGTCCCTCCTCGCCATTTGCCTGGTCACCCAAATTCTTACAGGCCTCCTGCTAGCCATACACTACACCGCAGACACCACCCTCGCCTTCTCCTCAGTGGCTAACACATGTCGAAACGTCCAGTACGGCTGACTCATCCGCAACCTGCACGCCAATGGCGCCTCATTCTTTTTCATCTGCATCTACCTACACATTGGTCGAGGCTTCTACTACGGCTCCTACCTGTACAAAGAAACCTGAAATACAGGAGTAGTCCTCCTACTCGCCCTCATGGCAACAGCCTTCGTAGGCTATGTCCTGCCATGGGGACAAATATCATTCTGAGGGGCCACCGTAATCACCAACCTGTTCTCAGCCCTCCCGTACATCGGACAAACCTTGGTAGAGTGGGCCTGAGGGGGATTTTCAGTAGACAACCCCACCCTAACCCGATTCTTCGCCATCCACTTCCTACTGCCCTTCCTAATCGCAGGAATCACCCTAGTCCACCTAACCTTCCTGCACGAATCGGGCTCAAACAACCCTTTGGGCATTGTGTCAGATTGTGATAAAATCCCGTTCCACCCATACTTTTCCCTCAAAGATGTCCTAGGGTTTATTCTTATACTCACCCCCCTGATAGCATTAGCCCTATTCTCACCAAACCTCCTAGGGGACCCAGAAAACTTCACCCCAGCGAACCCGCTAGTGACCCCACCACACATCAAGCCAGAATGATATTTCCTATTTGCTTACGCCATCCTACGCTCAATCCCGAACAAACTAGGAGGCGTCCTAGCACTAGCCGCCTCTGTACTGATCCTATTCTTAGTCCCCTTCCTTCACAAGTCAAAACAACGAACAATGACATTCCGGCCACTCTCTCAGCTCCTA
>EKB262
AAAAATAATTAACAACTCCCTAATTGACCTACCCGCACCTTCCAACATCTCCGCCTGATGAAACTTCGGGTCCCTCCTCGCCATTTGCCTGGTCACCCAAATTCTTACAGGCCTCCTGCTAGCCATACACTACACCGCAGACACCACCCTCGCCTTCTCCTCAGTGGCTAACACATGTCGAAACGTCCAGTACGGCTGACTCATCCGCAACCTGCACGCCAATGGCGCCTCATTCTTTTTCATCTGCATCTACCTACACATTGGTCGAGGCTTCTACTACGGCTCCTACCTGTACAAAGAAACCTGAAATACAGGAGTAGTCCTCCTACTCGCCCTCATGGCAACAGCCTTCGTAGGCTATGTCCTGCCATGGGGACAAATATCATTCTGAGGGGCCACCGTAATCACCAACCTGTTCTCAGCCCTCCCGTACATCGGACAAACCTTGGTAGAGTGGGCCTGAGGGGGATTTTCAGTAGACAACCCCACCCTAACCCGATTCTTCGCCATCCACTTCCTACTGCCCTTCCTAATCGCAGGAATCACCCTAGTCCACCTAACCTTCCTGCACGAATCGGGCTCAAACAACCCTTTGGGCATTGTGTCAGATTGTGATAAAATCCCGTTCCACCCATACTTTTCCCTCAAAGATGTCCTAGGGTTTATTCTTATACTCACCCCCCTGATAGCATTAGCCCTATTCTCACCAAACCTCCTAGGGGACCCAGAAAACTTCACCCCAGCGAACCCGCTAGTGACCCCACCACACATCAAGCCAGAATGATATTTCCTATTTGCTTACGCCATCCTACGCTCAATCCCGAACAAACTAGGAGGCGTCCTAGCACTAGCCGCCTCTGTACTGATCCTATTCTTAGTCCCCTTCCTTCACAAGTCAAAACAACGAACAATGACATTCCGGCCACTCTCTCAGCTCCTA
>SOK264
AAAAATAATTAACAACTCCCTAATTGACCTACCCGCACCTTCCAACATCTCCGCCTGATGAAACTTCGGGTCCCTCCTCGCCATTTGCCTGGTCACCCAAATTCTTACAGGCCTCCTGCTAGCCATACACTACACCGCAGACACCACCCTCGCCTTCTCCTCAGTGGCTAACACATGTCGAAACGTCCAGTACGGCTGACTCATCCGCAACCTGCACGCCAATGGCGCCTCATTCTTTTTCATCTGCATCTACCTACACATTGGTCGAGGCTTCTACTACGGCTCCTACCTGTACAAAGAAACCTGAAATACAGGAGTAGTCCTCCTACTCGCCCTCATGGCAACAGCCTTCGTAGGCTATGTCCTGCCATGGGGACAAATATCATTCTGAGGGGCCACCGTAATCACCAACCTGTTCTCAGCCCTCCCGTACATCGGACAAACCTTGGTAGAGTGGGCCTGAGGGGGATTTTCAGTAGACAACCCCACCCTAACCCGATTCTTCGCCATCCACTTCCTACTGCCCTTCCTAATCGCAGGAATCACCCTAGTCCACCTAACCTTCCTGCACGAATCGGGCTCAAACAACCCTTTGGGCATTGTGTCAGATTGTGATAAAATCCCGTTCCACCCATACTTTTCCCTCAAAGATGTCCTAGGGTTTATTCTTATACTCACCCCCCTGATAGCATTAGCCCTATTCTCACCAAACCTCCTAGGGGACCCAGAAAACTTCACCCCAGCGAACCCGCTAGTGACCCCACCACACATCAAGCCAGAATGATATTTCCTATTTGCTTACGCCATCCTACGCTCAATCCCGAACAAACTAGGAGGCGTCCTAGCACTAGCCGCCTCTGTACTGATCCTATTCTTAGTCCCCTTCCTTCACAAGTCAAAACAACGAACAATGACATTCCGGCCACTCTCTCAGCTCCTA
>SOK265
AAAAATAATTAACAACTCCCTAATTGACCTACCCGCACCTTCCAACATCTCCGCCTGATGAAACTTCGGGTCCCTCCTCGCCATTTGCCTGGTCACCCAAATTCTTACAGGCCTCCTGCTAGCCATACACTACACCGCAGACACCACCCTCGCCTTCTCCTCAGTGGCTAACACATGTCGAAACGTCCAGTACGGCTGACTCATCCGCAACCTGCACGCCAATGGCGCCTCATTCTTTTTCATCTGCATCTACCTACACATTGGTCGAGGCTTCTACTACGGCTCCTACCTGTACAAAGAAACCTGAAATACAGGAGTAGTCCTCCTACTCGCCCTCATGGCAACAGCCTTCGTAGGCTATGTCCTGCCATGGGGACAAATATCATTCTGAGGGGCCACCGTAATCACCAACCTGTTCTCAGCCCTCCCGTACATCGGACAAACCTTGGTAGAGTGGGCCTGAGGGGGATTTTCAGTAGACAACCCCACCCTAACCCGATTCTTCGCCATCCACTTCCTACTGCCCTTCCTAATCGCAGGAATCACCCTAGTCCACCTAACCTTCCTGCACGAATCGGGCTCAAACAACCCTTTGGGCATTGTGTCAGATTGTGATAAAATCCCGTTCCACCCATACTTTTCCCTCAAAGATGTCCTAGGGTTTATTCTTATACTCACCCCCCTGATAGCATTAGCCCTATTCTCACCAAACCTCCTAGGGGACCCAGAAAACTTCACCCCAGCGAACCCGCTAGTGACCCCACCACACATCAAGCCAGAATGATATTTCCTATTTGCTTACGCCATCCTACGCTCAATCCCGAACAAACTAGGAGGCGTCCTAGCACTAGCCGCCTCTGTACTGATCCTATTCTTAGTCCCCTTCCTTCACAAGTCAAAACAACGAACAATGACATTCCGGCCACTCTCTCAGCTCCTA
>SOK266
AAAAATAATTAACAACTCCCTAATTGAGCTACCCGCACCTTCCAACATCTCCGCCTGAAGAAACTTCGGGTCCCTCCTCGCCATTTGCCTGGTCAGCCTAATTCTTACAGGCCTCCTGCTACCCTTACACTACACCGCAGACACCACCCTCGCCTTCTCCTCAGTGGCTAACACATGTCGAAACGTCCAGTACGGCTGACTCATCCGCAACCTGCACGCCAATGGCGCCTCATTCTTTTTCATCTGCATCTACCTACACATTGGTCGAGGCTTCTACTACGGCTCCTACCTGTACAAAGAAACCTGAAATACAGGAGTAGTCCTCCTACTCGCCCTCATGGCAACAGCCTTCGTAGGCTATGTCCTGCCATGGGGACAAATATCATTCTGAGGGGCCACCGTAATCACCAACCTGTTCTCAGCCCTCCCGTACATCGGACAAACCTTGGTAGAGTGGGCCTGAGGGGGATTTTCAGTAGACAACCCCACCCTAACCCGATTCTTCGCCATCCACTTCCTACTGCCCTTCCTAATCGCAGGAATCACCCTAGTCCACCTAACCTTCCTGCACGAATCGGGCTCAAACAACCCTTTGGGCATTGTGTCAGATTGTGATAAAATCCCGTTCCACCCATACTTTTCCCTCAAAGATGTCCTAGGGTTTATTCTTATACTCACCCCCCTGATAGCATTAGCCCTATTCTCACCAAACCTCCTAGGGGACCCAGAAAACTTCACCCCAGCGAACCCGCTAGTGACCCCACCACACATCAAGCCAGAATGATATTTCCTATTTGCTTACGCCATCCTACGCTCAATCCCGAACAAACTAGGAGGCGTCCTAGCACTAGCCGCCTCTGTACTGATCCTATTCTTAGTCCCCTTCCTTCACAAGTCAAAACAACGAACAATGACATTCCGGCCACTCTCTCAGCTCCTA
>SOK267
AAAAATAATTAACAACTCCCTAATTGACCTACCCGCACCTTCCAACATCTCCGCCTGATGAAACTTCGGGTCCCTCCTCGCCATTTGCCTGGTCACCCAAATTCTTACAGGCCTCCTGCTAGCCATACACTACACCGCAGACACCACCCTCGCCTTCTCCTCAGTGGCTAACACATGTCGAAACGTCCAGTACGGCTGACTCATCCGCAACCTGCACGCCAATGGCGCCTCATTCTTTTTCATCTGCATCTACCTACACATTGGTCGAGGCTTCTACTACGGCTCCTACCTGTACAAAGAAACCTGAAATACAGGAGTAGTCCTCCTACTCGCCCTCATGGCAACAGCCTTCGTAGGCTATGTCCTGCCATGGGGACAAATATCATTCTGAGGGGCCACCGTAATCACCAACCTGTTCTCAGCCCTCCCGTACATCGGACAAACCTTGGTAGAGTGGGCCTGAGGGGGATTTTCAGTAGACAACCCCACCCTAACCCGATTCTTCGCCATCCACTTCCTACTGCCCTTCCTAATCGCAGGAATCACCCTAGTCCACCTAACCTTCCTGCACGAATCGGGCTCAAACAACCCTTTGGGCATTGTGTCAGATTGTGATAAAATCCCGTTCCACCCATACTTTTCCCTCAAAGATGTCCTAGGGTTTATTCTTATACTCACCCCCCTGATAGCATTAGCCCTATTCTCACCAAACCTCCTAGGGGACCCAGAAAACTTCACCCCAGCGAACCCGCTAGTGACCCCACCACACATCAAGCCAGAATGATATTTCCTATTTGCTTACGCCATCCTACGCTCAATCCCGAACAAACTAGGAGGCGTCCTAGCACTAGCCGCCTCTGTACTGATCCTATTCTTAGTCCCCTTCCTTCACAAGTCAAAACAACGAACAATGACATTCCGGCCACTCTCTCAGCTCCTA
>SOK268
AAAAATAATTAACAACTCCCTAATTGACCTACCCGCACCTTCCAACATCTCCGCCTGATGAAACTTCGGGTCCCTCCTCGCCATTTGCCTGGTCACCCAAATTCTTACAGGCCTCCTGCTAGCCATACACTACACCGCAGACACCACCCTCGCCTTCTCCTCAGTGGCTAACACATGTCGAAACGTCCAGTACGGCTGACTCATCCGCAACCTGCACGCCAATGGCGCCTCATTCTTTTTCATCTGCATCTACCTACACATTGGTCGAGGCTTCTACTACGGCTCCTACCTGTACAAAGAAACCTGAAATACAGGAGTAGTCCTCCTACTCGCCCTCATGGCAACAGCCTTCGTAGGCTATGTCCTGCCATGGGGACAAATATCATTCTGAGGGGCCACCGTAATCACCAACCTGTTCTCAGCCCTCCCGTACATCGGACAAACCTTGGTAGAGTGGGCCTGAGGGGGATTTTCAGTAGACAACCCCACCCTAACCCGATTCTTCGCCATCCACTTCCTACTGCCCTTCCTAATCGCAGGAATCACCCTAGTCCACCTAACCTTCCTGCACGAATCGGGCTCAAACAACCCTTTGGGCATTGTGTCAGATTGTGATAAAATCCCGTTCCACCCATACTTTTCCCTCAAAGATGTCCTAGGGTTTATTCTTATACTCACCCCCCTGATAGCATTAGCCCTATTCTCACCAAACCTCCTAGGGGACCCAGAAAACTTCACCCCAGCGAACCCGCTAGTGACCCCACCACACATCAAGCCAGAATGATATTTCCTATTTGCTTACGCCATCCTACGCTCAATCCCGAACAAACTAGGAGGCGTCCTAGCACTAGCCGCCTCTGTACTGATCCTATTCTTAGTCCCCTTCCTTCACAAGTCAAAACAACGAACAATGACATTCCGGCCACTCTCTCAGCTCCTA
>SOK269
AAAAATAATTAACAACTCCCTAATTGACCTACCCGCACCTTCCAACATCTCCGCCTGATGAAACTTCGGGTCCCTCCTCGCCATTTGCCTGGTCACCCAAATCCTTACAGGCCTCCTGCTAGCCATACACTACACCGCAGACACCACCCTCGCCTTCTCCTCAGTGGCTAACACATGTCGAAACGTCCAGTACGGCTGACTCATCCGCAACCTGCACGCCAATGGCGCCTCATTCTTTTTCATCTGCATCTACCTACACATTGGTCGAGGCTTCTACTACGGCTCCTACCTGTACAAAGAAACCTGAAATACAGGAGTAGTCCTCCTACTCGCCCTCATGGCAACAGCCTTCGTAGGCTATGTCCTGCCATGGGGACAAATATCATTCTGAGGGGCCACCGTAATCACCAACCTGTTCTCAGCCCTCCCGTACATCGGACAAACCTTGGTAGAGTGGGCCTGAGGGGGATTTTCAGTAGACAACCCCACCCTAACCCGATTCTTCGCCATCCACTTCCTACTGCCCTTCCTAATCGCAGGAATCACCCTAGTCCACCTAACCTTCCTGCACGAATCGGGCTCAAACAACCCTTTGGGCATTGTGTCAGATTGTGATAAAATCCCGTTCCACCCATACTTTTCCCTCAAAGATGTCCTAGGGTTTATTCTTATACTCACCCCCCTGATAGCATTAGCCCTATTCTCACCAAACCTCCTAGGGGACCCAGAAAACTTCACCCCAGCGAACCCGCTAGTGACCCCACCACACATCAAGCCAGAATGATATTTCCTATTTGCTTACGCCATCCTACGCTCAATCCCGAACAAACTAGGAGGCGTCCTAGCACTAGCCGCCTCTGTACTGATCCTATTCTTAGTCCCCTTCCTTCACAAGTCAAAACAACGAACAATGACATTCCGGCCACTCTCTCAGCTCCTA
>SOK270
AAAAATAATTAACAACTCCCTAATTGACCTACCCGCACCTTCCAACATCTCCGCCTGATGAAACTTCGGGTCCCTCCTCGCCATTTGCCTGGTCACCCAAATTCTTACAGGCCTCCTGCTAGCCATACACTACACCGCAGACACCACCCTCGCCTTCTCCTCAGTGGCTAACACATGTCGAAACGTCCAGTACGGCTGACTCATCCGCAACCTGCACGCCAATGGCGCCTCATTCTTTTTCATCTGCATCTACCTACACATTGGTCGAGGCTTCTACTACGGCTCCTACCTGTACAAAGAAACCTGAAATACAGGAGTAGTCCTCCTACTCGCCCTCATGGCAACAGCCTTCGTAGGCTATGTCCTGCCATGGGGACAAATATCATTCTGAGGGGCCACCGTAATCACCAACCTGTTCTCAGCCCTCCCGTACATCGGACAAACCTTGGTAGAGTGGGCCTGAGGGGGATTTTCAGTAGACAACCCCACCCTAACCCGATTCTTCGCCATCCACTTCCTACTGCCCTTCCTAATCGCAGGAATCACCCTAGTCCACCTAACCTTCCTGCACGAATCGGGCTCAAACAACCCTTTGGGCATTGTGTCAGATTGTGATAAAATCCCGTTCCACCCATACTTTTCCCTCAAAGATGTCCTAGGGTTTATTCTTATACTCACCCCCCTGATAGCATTAGCCCTATTCTCACCAAACCTCCTAGGGGACCCAGAAAACTTCACCCCAGCGAACCCGCTAGTGACCCCACCACACATCAAGCCAGAATGATATTTCCTATTTGCTTACGCCATCCTACGCTCAATCCCGAACAAACTAGGAGGCGTCCTAGCACTAGCCGCCTCTGTACTGATCCTATTCTTAGTCCCCTTCCTTCACAAGTCAAAACAACGAACAATGACATTCCGGCCACTCTCTCAGCTCCTA
>SOK271
AAAAATAATTAACAACTCCCTAATTGACCTACCCGCACCTTCCAACATCTCCGCCTGATGAAACTTCGGGTCCCTCCTCGCCATTTGCCTGGTCACCCAAATTCTTACAGGCCTCCTGCTAGCCATACACTACACCGCAGACACCACCCTCGCCTTCTCCTCAGTGGCTAACACATGTCGAAACGTCCAGTACGGCTGACTCATCCGCAACCTGCACGCCAATGGCGCCTCATTCTTTTTCATCTGCATCTACCTACACATTGGTCGAGGCTTCTACTACGGCTCCTACCTGTACAAAGAAACCTGAAATACAGGAGTAGTCCTCCTACTCGCCCTCATGGCAACAGCCTTCGTAGGCTATGTCCTGCCATGGGGACAAATATCATTCTGAGGGGCCACCGTAATCACCAACCTGTTCTCAGCCCTCCCGTACATCGGACAAACCTTGGTAGAGTGGGCCTGAGGGGGATTTTCAGTAGACAACCCCACCCTAACCCGATTCTTCGCCATCCACTTCCTACTGCCCTTCCTAATCGCAGGAATCACCCTAGTCCACCTAACCTTCCTGCACGAATCGGGCTCAAACAACCCTTTGGGCATTGTGTCAGATTGTGATAAAATCCCGTTCCACCCATACTTTTCCCTCAAAGATGTCCTAGGGTTTATTCTTATACTCACCCCCCTGATAGCATTAGCCCTATTCTCACCAAACCTCCTAGGGGACCCAGAAAACTTCACCCCAGCGAACCCGCTAGTGACCCCACCACACATCAAGCCAGAATGATATTTCCTATTTGCTTACGCCATCCTACGCTCAATCCCGAACAAACTAGGAGGCGTCCTAGCACTAGCCGCCTCTGTACTGATCCTATTCTTAGTCCCCTTCCTTCACAAGTCAAAACAACGAACAATGACATTCCGGCCACTCTCTCAGCTCCTA
>SOK272
AAAAATAATTAACAACTCCCTAATTGACCTACCCGCACCTTCCAACATCTCCGCCTGATGAAACTTCGGGTCCCTCCTCGCCATTTGCCTGGTCACCCAAATTCTTACAGGCCTCCTGCTAGCCATACACTACACCGCAGACACCACCCTCGCCTTCTCCTCAGTGGCTAACACATGTCGAAACGTCCAGTACGGCTGACTCATCCGCAACCTGCACGCCAATGGCGCCTCATTCTTTTTCATCTGCATCTACCTACACATTGGTCGAGGCTTCTACTACGGCTCCTACCTGTACAAAGAAACCTGAAATACAGGAGTAGTCCTCCTACTCGCCCTCATGGCAACAGCCTTCGTAGGCTATGTCCTGCCATGGGGACAAATATCATTCTGAGGGGCCACCGTAATCACCAACCTGTTCTCAGCCCTCCCGTACATCGGACAAACCTTGGTAGAGTGGGCCTGAGGGGGATTTTCAGTAGACAACCCCACCCTAACCCGATTCTTCGCCATCCACTTCCTACTGCCCTTCCTAATCGCAGGAATCACCCTAGTCCACCTAACCTTCCTGCACGAATCGGGCTCAAACAACCCTTTGGGCATTGTGTCAGATTGTGATAAAATCCCGTTCCACCCATACTTTTCCCTCAAAGATGTCCTAGGGTTTATTCTTATACTCACCCCCCTGATAGCATTAGCCCTATTCTCACCAAACCTCCTAGGGGACCCAGAAAACTTCACCCCAGCGAACCCGCTAGTGACCCCACCACACATCAAGCCAGAATGATATTTCCTATTTGCTTACGCCATCCTACGCTCAATCCCGAACAAACTAGGAGGCGTCCTAGCACTAGCCGCCTCTGTACTGATCCTATTCTTAGTCCCCTTCCTTCACAAGTCAAAACAACGAACAATGACATTCCGGCCACTCTCTCAGCTCCTA
>SOK273
AAAAATAATTAACAACTCCCTAATTGACCTACCCGCACCTTCCAACATCTCCGCCTGATGAAACTTCGGGTCCCTCCTCGCCATTTGCCTGGTCACCCAAATTCTTACAGGCCTCCTGCTAGCCATACACTACACCGCAGACACCACCCTCGCCTTCTCCTCAGTGGCTAACACATGTCGAAACGTCCAGTACGGCTGACTCATCCGCAACCTGCACGCCAATGGCGCCTCATTCTTTTTCATCTGCATCTACCTACACATTGGTCGAGGCTTCTACTACGGCTCCTACCTGTACAAAGAAACCTGAAATACAGGAGTAGTCCTCCTACTCGCCCTCATGGCAACAGCCTTCGTAGGCTATGTCCTGCCATGGGGACAAATATCATTCTGAGGGGCCACCGTAATCACCAACCTGTTCTCAGCCCTCCCGTACATCGGACAAACCTTGGTAGAGTGGGCCTGAGGGGGATTTTCAGTAGACAACCCCACCCTAACCCGATTCTTCGCCATCCACTTCCTACTGCCCTTCCTAATCGCAGGAATCACCCTAGTCCACCTAACCTTCCTGCACGAATCGGGCTCAAACAACCCTTTGGGCATTGTGTCAGATTGTGATAAAATCCCGTTCCACCCATACTTTTCCCTCAAAGATGTCCTAGGGTTTATTCTTATACTCACCCCCCTGATAGCATTAGCCCTATTCTCACCAAACCTCCTAGGGGACCCAGAAAACTTCACCCCAGCGAACCCGCTAGTGACCCCACCACACATCAAGCCAGAATGATATTTCCTATTTGCTTACGCCATCCTACGCTCAATCCCGAACAAACTAGGAGGCGTCCTAGCACTAGCCGCCTCTGTACTGATCCTATTCTTAGTCCCCTTCCTTCACAAGTCAAAACAACGAACAATGACATTCCGGCCACTCTCTCAGCTCCTA
>SOK274
AAAAATAATTAACAACTCCCTAATTGACCTACCCGCACCTTCCAACATCTCCGCCTGATGAAACTTCGGGTCCCTCCTCGCCATTTGCCTGGTCACCCAAATTCTTACAGGCCTCCTGCTAGCCATACACTACACCGCAGACACCACCCTCGCCTTCTCCTCAGTGGCTAACACATGTCGAAACGTCCAGTACGGCTGACTCATCCGCAACCTGCACGCCAATGGCGCCTCATTCTTTTTCATCTGCATCTACCTACACATTGGTCGAGGCTTCTACTACGGCTCCTACCTGTACAAAGAAACCTGAAATACAGGAGTAGTCCTCCTACTCGCCCTCATGGCAACAGCCTTCGTAGGCTATGTCCTGCCATGGGGACAAATATCATTCTGAGGGGCCACCGTAATCACCAACCTGTTCTCAGCCCTCCCGTACATCGGACAAACCTTGGTAGAGTGGGCCTGAGGGGGATTTTCAGTAGACAACCCCACCCTAACCCGATTCTTCGCCATCCACTTCCTACTGCCCTTCCTAATCGCAGGAATCACCCTAGTCCACCTAACCTTCCTGCACGAATCGGGCTCAAACAACCCTTTGGGCATTGTGTCAGATTGTGATAAAATCCCGTTCCACCCATACTTTTCCCTCAAAGATGTCCTAGGGTTTATTCTTATACTCACCCCCCTGATAGCATTAGCCCTATTCTCACCAAACCTCCTAGGGGACCCAGAAAACTTCACCCCAGCGAACCCGCTAGTGACCCCACCACACATCAAGCCAGAATGATATTTCCTATTTGCTTACGCCATCCTACGCTCAATCCCGAACAAACTAGGAGGCGTCCTAGCACTAGCCGCCTCTGTACTGATCCTATTCTTAGTCCCCTTCCTTCACAAGTCAAAACAACGAACAATGACATTCCGGCCACTCTCTCAGCTCCTA
>SOK275
AAAAATAATTAACAACTCCCTAATTGACCTACCCGCACCTTCCAACATCTCCGCCTGATGAAACTTCGGGTCCCTCCTCGCCATTTGCCTGGTCACCCAAATTCTTACAGGCCTCCTGCTAGCCATACACTACACCGCAGACACCACCCTCGCCTTCTCCTCAGTGGCTAACACATGTCGAAACGTCCAGTACGGCTGACTCATCCGCAACCTGCACGCCAATGGCGCCTCATTCTTTTTCATCTGCATCTACCTACACATTGGTCGAGGCTTCTACTACGGCTCCTACCTGTACAAAGAAACCTGAAATACAGGAGTAGTCCTCCTACTCGCCCTCATGGCAACAGCCTTCGTAGGCTATGTCCTGCCATGGGGACAAATATCATTCTGAGGGGCCACCGTAATCACCAACCTGTTCTCAGCCCTCCCGTACATCGGACAAACCTTGGTAGAGTGGGCCTGAGGGGGATTTTCAGTAGACAACCCCACCCTAACCCGATTCTTCGCCATCCACTTCCTACTGCCCTTCCTAATCGCAGGAATCACCCTAGTCCACCTAACCTTCCTGCACGAATCGGGCTCAAACAACCCTTTGGGCATTGTGTCAGATTGTGATAAAATCCCGTTCCACCCATACTTTTCCCTCAAAGATGTCCTAGGGTTTATTCTTATACTCACCCCCCTGATAGCATTAGCCCTATTCTCACCAAACCTCCTAGGGGACCCAGAAAACTTCACCCCAGCGAACCCGCTAGTGACCCCACCACACATCAAGCCAGAATGATATTTCCTATTTGCTTACGCCATCCTACGCTCAATCCCGAACAAACTAGGAGGCGTCCTAGCACTAGCCGCCTCTGTACTGATCCTATTCTTAGTCCCCTTCCTTCACAAGTCAAAACAACGAACAATGACATTCCGGCCACTCTCTCAGCTCCTA
>SOK276
AAAAATAATTAACAACTCCCTAATTGACCTACCCGCACCTTCCAACATCTCCGCCTGATGAAACTTCGGGTCCCTCCTCGCCATTTGCCTGGTCACCCAAATTCTTACAGGCCTCCTGCTAGCCATACACTACACCGCAGACACCACCCTCGCCTTCTCCTCAGTGGCTAACACATGTCGAAACGTCCAGTACGGCTGACTCATCCGCAACCTGCACGCCAATGGCGCCTCATTCTTTTTCATCTGCATCTACCTACACATTGGTCGAGGCTTCTACTACGGCTCCTACCTGTACAAAGAAACCTGAAATACAGGAGTAGTCCTCCTACTCGCCCTCATGGCAACAGCCTTCGTAGGCTATGTCCTGCCATGGGGACAAATATCATTCTGAGGGGCCACCGTAATCACCAACCTGTTCTCAGCCCTCCCGTACATCGGACAAACCTTGGTAGAGTGGGCCTGAGGGGGATTTTCAGTAGACAACCCCACCCTAACCCGATTCTTCGCCATCCACTTCCTACTGCCCTTCCTAATCGCAGGAATCACCCTAGTCCACCTAACCTTCCTGCACGAATCGGGCTCAAACAACCCTTTGGGCATTGTGTCAGATTGTGATAAAATCCCGTTCCACCCATACTTTTCCCTCAAAGATGTCCTAGGGTTTATTCTTATACTCACCCCCCTGATAGCATTAGCCCTATTCTCACCAAACCTCCTAGGGGACCCAGAAAACTTCACCCCAGCGAACCCGCTAGTGACCCCACCACACATCAAGCCAGAATGATATTTCCTATTTGCTTACGCCATCCTACGCTCAATCCCGAACAAACTAGGAGGCGTCCTAGCACTAGCCGCCTCTGTACTGATCCTATTCTTAGTCCCCTTCCTTCACAAGTCAAAACAACGAACAATGACATTCCGGCCACTCTCTCAGCTCCTA
>SOK277
AAAAATAATTAACAACTCCCTAATTGACCTACCCGCACCTTCCAACATCTCCGCCTGATGAAACTTCGGGTCCCTCCTCGCCATTTGCCTGGTCACCCAAATTCTTACAGGCCTCCTGCTAGCCATACACTACACCGCAGACACCACCCTCGCCTTCTCCTCAGTGGCTAACACATGTCGAAACGTCCAGTACGGCTGACTCATCCGCAACCTGCACGCCAATGGCGCCTCATTCTTTTTCATCTGCATCTACCTACACATTGGTCGAGGCTTCTACTACGGCTCCTACCTGTACAAAGAAACCTGAAATACAGGAGTAGTCCTCCTACTCGCCCTCATGGCAACAGCCTTCGTAGGCTATGTCCTGCCATGGGGACAAATATCATTCTGAGGGGCCACCGTAATCACCAACCTGTTCTCAGCCCTCCCGTACATCGGACAAACCTTGGTAGAGTGGGCCTGAGGGGGATTTTCAGTAGACAACCCCACCCTAACCCGATTCTTCGCCATCCACTTCCTACTGCCCTTCCTAATCGCAGGAATCACCCTAGTCCACCTAACCTTCCTGCACGAATCGGGCTCAAACAACCCTTTGGGCATTGTGTCAGATTGTGATAAAATCCCGTTCCACCCATACTTTTCCCTCAAAGATGTCCTAGGGTTTATTCTTATACTCACCCCCCTGATAGCATTAGCCCTATTCTCACCAAACCTCCTAGGGGACCCAGAAAACTTCACCCCAGCGAACCCGCTAGTGACCCCACCACACATCAAGCCAGAATGATATTTCCTATTTGCTTACGCCATCCTACGCTCAATCCCGAACAAACTAGGAGGCGTCCTAGCACTAGCCGCCTCTGTACTGATCCTATTCTTAGTCCCCTTCCTTCACAAGTCAAAACAACGAACAATGACATTCCGGCCACTCTCTCAGCTCCTA
>SOK279
AAAAATAATTAACAACTCCCTAATTGACCTACCCGCACCTTCCAACATCTCCGCCTGATGAAACTTCGGGTCCCTCCTCGCCATTTGCCTGGTCACCCAAATTCTTACAGGCCTCCTGCTAGCCATACACTACACCGCAGACACCACCCTCGCCTTCTCCTCAGTGGCTAACACATGTCGAAACGTCCAGTACGGCTGACTCATCCGCAACCTGCACGCCAATGGCGCCTCATTCTTTTTCATCTGCATCTACCTACACATTGGTCGAGGCTTCTACTACGGCTCCTACCTGTACAAAGAAACCTGAAATACAGGAGTAGTCCTCCTACTCGCCCTCATGGCAACAGCCTTCGTAGGCTATGTCCTGCCATGGGGACAAATATCATTCTGAGGGGCCACCGTAATCACCAACCTGTTCTCAGCCCTCCCGTACATCGGACAAACCTTGGTAGAGTGGGCCTGAGGGGGATTTTCAGTAGACAACCCCACCCTAACCCGATTCTTCGCCATCCACTTCCTACTGCCCTTCCTAATCGCAGGAATCACCCTAGTCCACCTAACCTTCCTGCACGAATCGGGCTCAAACAACCCTTTGGGCATTGTGTCAGATTGTGATAAAATCCCGTTCCACCCATACTTTTCCCTCAAAGATGTCCTAGGGTTTATTCTTATACTCACCCCCCTGATAGCATTAGCCCTATTCTCACCAAACCTCCTAGGGGACCCAGAAAACTTCACCCCAGCGAACCCGCTAGTGACCCCACCACACATCAAGCCAGAATGATATTTCCTATTTGCTTACGCCATCCTACGCTCAATCCCGAACAAACTAGGAGGCGTCCTAGCACTAGCCGCCTCTGTACTGATCCTATTCTTAGTCCCCTTCCTTCACAAGTCAAAACAACGAACAATGACATTCCGGCCACTCTCTCAGCTCCTA
>SERT281
AAAAATAATTAACAACTCCCTAATTGACCTACCCGCACCTTCCAACATCTCCGCCTGATGAAACTTCGGGTCCCTCCTCGCCATTTGCCTGGTCACCCAAATTCTTACAGGCCTCCTGCTAGCCATACACTACACCGCAGACACCACCCTCGCCTTCTCCTCAGTGGCTAACACATGTCGAAACGTCCAGTACGGCTGACTCATCCGCAACCTGCACGCCAATGGCGCCTCATTCTTTTTCATCTGCATCTACCTACACATTGGTCGAGGCTTCTACTACGGCTCCTACCTGTACAAAGAAACCTGAAATACAGGAGTAGTCCTCCTACTCGCCCTCATGGCAACAGCCTTCGTAGGCTATGTCCTGCCATGGGGACAAATATCATTCTGAGGGGCCACCGTAATCACCAACCTGTTCTCAGCCCTCCCGTACATCGGACAAACCTTGGTAGAGTGGGCCTGAGGGGGATTTTCAGTAGACAACCCCACCCTAACCCGATTCTTCGCCATCCACTTCCTACTGCCCTTCCTAATCGCAGGAATCACCCTAGTCCACCTAACCTTCCTGCACGAATCGGGCTCAAACAACCCTTTGGGCATTGTGTCAGATTGTGATAAAATCCCGTTCCACCCATACTTTTCCCTCAAAGATGTCCTAGGGTTTATTCTTATACTCACCCCCCTGATAGCATTAGCCCTATTCTCACCAAACCTCCTAGGGGACCCAGAAAACTTCACCCCAGCGAACCCGCTAGTGACCCCACCACACATCAAGCCAGAATGATATTTCCTATTTGCTTACGCCATCCTACGCTCAATCCCGAACAAACTAGGAGGCGTCCTAGCACTAGCCGCCTCTGTACTGATCCTATTCTTAGTCCCCTTCCTTCACAAGTCAAAACAACGAACAATGACATTCCGGCCACTCTCTCAGCTCCTA
>SERT283
AAAAATAATTAACAACTCCCTAATTGACCTACCCGCACCTTCCAACATCTCCGCCTGATGAAACTTCGGGTCCCTCCTCGCCATTTGCCTGGTCACCCAAATTCTTACAGGCCTCCTGCTAGCCATACACTACACCGCAGACACCACCCTCGCCTTCTCCTCAGTGGCTAACACATGTCGAAACGTCCAGTACGGCTGACTCATCCGCAACCTGCACGCCAATGGCGCCTCATTCTTTTTCATCTGCATCTACCTACACATTGGTCGAGGCTTCTACTACGGCTCCTACCTGTACAAAGAAACCTGAAATACAGGAGTAGTCCTCCTACTCGCCCTCATGGCAACAGCCTTCGTAGGCTATGTCCTGCCATGGGGACAAATATCATTCTGAGGGGCCACCGTAATCACCAACCTGTTCTCAGCCCTCCCGTACATCGGACAAACCTTGGTAGAGTGGGCCTGAGGGGGATTTTCAGTAGACAACCCCACCCTAACCCGATTCTTCGCCATCCACTTCCTACTGCCCTTCCTAATCGCAGGAATCACCCTAGTCCACCTAACCTTCCTGCACGAATCGGGCTCAAACAACCCTTTGGGCATTGTGTCAGATTGTGATAAAATCCCGTTCCACCCATACTTTTCCCTCAAAGATGTCCTAGGGTTTATTCTTATACTCACCCCCCTGATAGCATTAGCCCTATTCTCACCAAACCTCCTAGGGGACCCAGAAAACTTCACCCCAGCGAACCCGCTAGTGACCCCACCACACATCAAGCCAGAATGATATTTCCTATTTGCTTACGCCATCCTACGCTCAATCCCGAACAAACTAGGAGGCGTCCTAGCACTAGCCGCCTCTGTACTGATCCTATTCTTAGTCCCCTTCCTTCACAAGTCAAAACAACGAACAATGACATTCCGGCCACTCTCTCAGCTCCTA
>SERT284
AAAAATAATTAACAACTCCCTAATTGACCTACCCGCACCTTCCAACATCTCCGCCTGATGAAACTTCGGGTCCCTCCTCGCCATTTGCCTGGTCACCCAAATTCTTACAGGCCTCCTGCTAGCCATACACTACACCGCAGACACCACCCTCGCCTTCTCCTCAGTGGCTAACACATGTCGAAACGTCCAGTACGGCTGACTCATCCGCAACCTGCACGCCAATGGCGCCTCATTCTTTTTCATCTGCATCTACCTACACATTGGTCGAGGCTTCTACTACGGCTCCTACCTGTACAAAGAAACCTGAAATACAGGAGTAGTCCTCCTACTCGCCCTCATGGCAACAGCCTTCGTAGGCTATGTCCTGCCATGGGGACAAATATCATTCTGAGGGGCCACCGTAATCACCAACCTGTTCTCAGCCCTCCCGTACATCGGACAAACCTTGGTAGAGTGGGCCTGAGGGGGATTTTCAGTAGACAACCCCACCCTAACCCGATTCTTCGCCATCCACTTCCTACTGCCCTTCCTAATCGCAGGAATCACCCTAGTCCACCTAACCTTCCTGCACGAATCGGGCTCAAACAACCCTTTGGGCATTGTGTCAGATTGTGATAAAATCCCGTTCCACCCATACTTTTCCCTCAAAGATGTCCTAGGGTTTATTCTTATACTCACCCCCCTGATAGCATTAGCCCTATTCTCACCAAACCTCCTAGGGGACCCAGAAAACTTCACCCCAGCGAACCCGCTAGTGACCCCACCACACATCAAGCCAGAATGATATTTCCTATTTGCTTACGCCATCCTACGCTCAATCCCGAACAAACTAGGAGGCGTCCTAGCACTAGCCGCCTCTGTACTGATCCTATTCTTAGTCCCCTTCCTTCACAAGTCAAAACAACGAACAATGACATTCCGGCCACTCTCTCAGCTCCTA
>SERT285
AAAAATAATTAACAACTCCCTAATTGACCTACCCGCACCTTCCAACATCTCCGCCTGATGAAACTTCGGGTCCCTCCTCGCCATTTGCCTGGTCACCCAAATTCTTACAGGCCTCCTGCTAGCCATACACTACACCGCAGACACCACCCTCGCCTTCTCCTCAGTGGCTAACACATGTCGAAACGTCCAGTACGGCTGACTCATCCGCAACCTGCACGCCAATGGCGCCTCATTCTTTTTCATCTGCATCTACCTACACATTGGTCGAGGCTTCTACTACGGCTCCTACCTGTACAAAGAAACCTGAAATACAGGAGTAGTCCTCCTACTCGCCCTCATGGCAACAGCCTTCGTAGGCTATGTCCTGCCATGGGGACAAATATCATTCTGAGGGGCCACCGTAATCACCAACCTGTTCTCAGCCCTCCCGTACATCGGACAAACCTTGGTAGAGTGGGCCTGAGGGGGATTTTCAGTAGACAACCCCACCCTAACCCGATTCTTCGCCATCCACTTCCTACTGCCCTTCCTAATCGCAGGAATCACCCTAGTCCACCTAACCTTCCTGCACGAATCGGGCTCAAACAACCCTTTGGGCATTGTGTCAGATTGTGATAAAATCCCGTTCCACCCATACTTTTCCCTCAAAGATGTCCTAGGGTTTATTCTTATACTCACCCCCCTGATAGCATTAGCCCTATTCTCACCAAACCTCCTAGGGGACCCAGAAAACTTCACCCCAGCGAACCCGCTAGTGACCCCACCACACATCAAGCCAGAATGATATTTCCTATTTGCTTACGCCATCCTACGCTCAATCCCGAACAAACTAGGAGGCGTCCTAGCACTAGCCGCCTCTGTACTGATCCTATTCTTAGTCCCCTTCCTTCACAAGTCAAAACAACGAACAATGACATTCCGGCCACTCTCTCAGCTCCTA
>SERT286
AAAAATAATTAACAACTCCCTAATTGACCTACCCGCACCTTCCAACATCTCCGCCTGATGAAACTTCGGGTCCCTCCTCGCCATTTGCCTGGTCACCCAAATTCTTACAGGCCTCCTGCTAGCCATACACTACACCGCAGACACCACCCTCGCCTTCTCCTCAGTGGCTAACACATGTCGAAACGTCCAGTACGGCTGACTCATCCGCAACCTGCACGCCAATGGCGCCTCATTCTTTTTCATCTGCATCTACCTACACATTGGTCGAGGCTTCTACTACGGCTCCTACCTGTACAAAGAAACCTGAAATACAGGAGTAGTCCTCCTACTCGCCCTCATGGCAACAGCCTTCGTAGGCTATGTCCTGCCATGGGGACAAATATCATTCTGAGGGGCCACCGTAATCACCAACCTGTTCTCAGCCCTCCCGTACATCGGACAAACCTTGGTAGAGTGGGCCTGAGGGGGATTTTCAGTAGACAACCCCACCCTAACCCGATTCTTCGCCATCCACTTCCTACTGCCCTTCCTAATCGCAGGAATCACCCTAGTCCACCTAACCTTCCTGCACGAATCGGGCTCAAACAACCCTTTGGGCATTGTGTCAGATTGTGATAAAATCCCGTTCCACCCATACTTTTCCCTCAAAGATGTCCTAGGGTTTATTCTTATACTCACCCCCCTGATAGCATTAGCCCTATTCTCACCAAACCTCCTAGGGGACCCAGAAAACTTCACCCCAGCGAACCCGCTAGTGACCCCACCACACATCAAGCCAGAATGATATTTCCTATTTGCTTACGCCATCCTACGCTCAATCCCGAACAAACTAGGAGGCGTCCTAGCACTAGCCGCCTCTGTACTGATCCTATTCTTAGTCCCCTTCCTTCACAAGTCAAAACAACGAACAATGACATTCCGGCCACTCTCTCAGCTCCTA
